# Supplementary material for: HOST PLANT UTILIZATION, HOST RANGE OSCILLATIONS AND DIVERSIFICATION IN NYMPHALID BUTTERFLIES: A PHYLOGENETIC INVESTIGATION
Source: Evolution. 2013 Aug 29;68(1):105–24. doi: 10.1111/evo.12227 (PMC3912913; doi:10.1111/evo.12227)
Supplement: Appendix S1 — The database of polyphagous species in the family Nymphalidae, in Excel format. [file evo0068-0105-sd1.xlsx]

## Sheet: Blad1
	Nymphalidae , taxonomy from Tree of Life											Note: only polyphagous species listed by species name. First row for each higher taxon is complete list of host orders reliably recorded, can be from several species.
												Species name in bold: At least three orders used by this species
	Subfamily	Tribe (or unplaced genus; subtribes in parentheses)				Host orders						In italics: two orders used
	Limenitidinae											In plain text: doubtfully polyphagous species
3		Parthenini										The "comments" were made for own purposes and are not consistently entered over the whole database, but are included here because they can be useful to others.
			Parthenos			Malpighiales
				P. sylvia		(Cucurbitales)	(Ranunculales)	Malpighiales
			Bhagadatta			Laurales
			Lebadea			Malpighiales	Gentianales
				L. martha		Malpighiales	Gentianales
7		Neptini
			Cymothoe			Malpighiales	Lamiales
				C. coranus		Malpighiales	Lamiales
			Harma			Malpighiales
			Aldania			Rosales	Fagales
			Pantoporia			Fabales	(Sapindales)	Poales
				P. venilia		Fabales	Poales	(Sapindales)
			Phaedyma			Fabales	Malpighiales	Rosales	Malvales	Boraginaecaea
				P. columella		Fabales	Malpighiales	(Asterales)	Rosales	Malvales
				P. shepherdi		Rosales	Fabales	Malvales	Boraginaceae
			Neptis
						Fabales	Malpighiales	Myrtales	Rosales	Sapindales	Lamiales	Oxalidales	Ericales	Malvales	Solanales	Fagales
				N. jumbah		Fabales	Malvales
				N. hylas		Fabales	Malvales	Lamiales	Rosales
				N. nata		(Rosales)	(Fabales)	(Malvales)
				N. soma		Fabales	Malvales	Rosales	Myrtales
				N. philyra		Rosales	Malvales	Fagales
				N. dejeani		Fabales	Malvales
				N. saclava		Malpighiales	Myrtales	Rosales
				N. laeta		Malpighiales	Fabales
				N. kiriakoffi		Malpighiales	Rosales	Sapindales
				N. rogersi		Malpighiales	Sapindales
				N. poultoni		Sapindales	Lamiales
				N. melicerta		Fabales	(Malpighiales)	(Sapindales)
				N. nicobule		Oxalidales	Fabales
				N. mixophyes		Ericales	Fabales
				N. trigonophora		Malvales	Sapindales	Fabales	Rosales
				N. troundi		Fabales	Sapindales	Malvales
				N. praslini		Solanales	Malpighiales	Fabales
			Lasippa			Malpighiales	(Rosales)	(Fabales)
23		Adoliadini
			Bassarona			None
			Euthalia			Myrtales	Sapindales	Santalales	Ericales	Malvales	Malpighiales	Fagales
				E. monina		Myrtales	Malpighiales
				E. aconthea		Sapindales	Santalales
				E. nais		Ericales	Malvales
				E. formosana		Malpighiales	Fagales
			Euthaliopsis			Malpighiales
			Tanaecia			Myrtales	Ericales	Malpighiales
				T. iapis		Myrtales	Ericales	Malpighiales
				T. lepidea		Myrtales	Ericales
			Lexias			Malpighiales
			Dophla			Ericales	Sapindales	Fagales	Malpighiales
				D. evelina		Ericales	Sapindales	Fagales	Malpighiales
			Abrota			Saxifragales	(Fagales)
			Neurosigma			None
			Euptera			Ericales
			Cynandra			Myrtales
			Evena			Ericales	(Geraniales)
			Pseudargynnis			Myrtales
			Euriphene			Myrtales	Ericales	Malpighiales
			Euryphura			Ericales	Sapindales	Malpighiales	Rosales	Fabales
				E. achlys		Ericales	Sapindales
				E. chalcis		Malpighiales	Rosales	Celastrales	Fabales	(Ericales)
			Euryphurana			None
			Euryphaedra			None
			Euphaedra			Sapindales	Malpighiales	Magnoliales	Malvales
			Hamanumida			Myrtales
				H. daedalus		Myrtales	Lamiales	(Magnoliales)
			Pseudathyma			Ericales
			Aterica			Myrtales	Malpighiales	Celastrales
				A. galene		Myrtales	Malpighiales	Celastrales
			Crenidomimas			None
			Bebearia			Arecales	Gentianales	Ericales	Zingiberales	Malpighiales
				B. sophus		Gentianales	Ericales
			Harmilla			None
14		Limenitidini
			Limenitis			Malpighiales	Dipsacales	Fagales	Rosales	Malvales	(Saxifragales)
				L. trivena		Dipsacales	Fagales
				L. sydyi		Rosales	Dipsacales
				L. arthemis		Fagales	Malpighiales	Rosales	Malvales	(Saxifragales)
				L. archippus		Malpighiales	Rosales	Fagales
				L. lorquini		Malpighiales	Rosales
			Sumalia			Malpighiales
			Parasarpa			Dipsacales	Fagales
			Auzakia			None
			Litinga			Malpighiales	Rosales
			Patsuia			None
			Moduza			Gentianales	Myrtales
				M. procris		Gentianales	Myrtales
			Tarattia			None
			Adelpha			Fagales	Myrtales	Rosales	Malvales	Gentianales	Asterales	Lamiales	Ericales	Icacinaceae	Piperales
				A. serpa		Rosales	Malvales
				A. mythra		Asterales	Gentianales
				A. boeotia		Rosales	Malvales
				A. fessonia		Gentianales	Rosales
			Athyma			Malpighiales	Gentianales	Lamiales	Dipsacales	Oxalidales	Aquifoliales
				A. asura		Oxalidales	Lamiales	Aquifoliales	Gentianales
				A. nefte		Malpighiales	Gentianales
				A. selenophora		Malpighiales	Gentianales
			Pandita			Gentianales
			Tacola			None
			Seokia			Pinales
			Lamasia			None
1		Pseudacraea				Ericales	Rosales	Malpighiales
				P. lucretia		Ericales	Rosales
1		Kumothales				None
1		Pseudoneptis				Rosales	(Brassicales)
	Heliconiinae
1		Cethosia				Malpighiales	Gentianales
				C. cydippe		Malpighiales	Gentianales
9		Heliconiini
			Neruda			None
			Heliconius			Malpighiales
			Eueides			Malpighiales
			Agraulis			Malpighiales
			Dione			Malpighiales
			Dryas			Malpighiales
			Dryadula			Malpighiales
			Podotricha			Malpighiales
			Philaethria			Malpighiales
2		Acraeini
			Acraea			Malpighiales	Cucurbitales	Rosales	Lamiales	Ericales	Vitales	Asterales	Malvales	Caryophyllales	Fabales	Commelinales	Solanales	Myrtales
				A. rogersi		Malpighiales	(Malvales)
				A. issoria		Rosales	(Lamiales)
				A. insignis		Malpighiales	Malvales	Ericales	Vitales
				A. anemosa		Malpighiales	Vitales
				A. asboloplintha		Malpighiales	Vitales
				A. pseudegina		Malpighiales	(Lamiales)
				A. rahira		Asterales	Caryophyllales
				A. anacreon		Rosales	Fabales	Malpighiales
				A. zetes		Malpighiales	(Malvales)
				A. rangatana		Myrtales	Rosales
				A. neobule		Malpighiales	Malvales	Solanales
				A. camaena		Malpighiales	Lamiales
			(Miyana)
				A. violae		Malpighiales	Cucurbitales	(Malvales)
			(Bematistes)
				A. poggei		Malpighiales	Vitales
			Actinote			Asterales	Caryophyllales	Fabales	Lamiales	Malpighiales	Malvales	Solanales	(Boraginaceae)	Rosales	Ranunculales	Dioscoreales
				A. perenna		Malpighiales	Ranunculales	Asterales
				A. carycina		Asterales	Caryophyllales
				A. pellenea		Asterales	Fabales	Lamiales
				A. pyrrha		Asterales	Fabales	Lamiales
				A. surima		Asterales	Caryophyllales
				A. mamita		Caryophyllales	Asterales	Malpighiales
				A. pharsalus		Rosales	Malvales	Lamiales
				A. encedon		Commelinales	Fabales	(Rosales)
				A. alciope		Rosales	(Malvales)
				A. lycoa		Commelinales	Rosales	(Malvales)
				A. serena		Malvales	Solanales	(Lamiales)	(Boraginaceae)
				A. acerata		Solanales	(Malpighiales)	(Poales)	(Asterales)
				A. parrhasia		Dioscoreales	Rosales
			(Abananote)			None
			(Altinote)			Asterales
10		Vagrantini
			Vindula			Malpighiales
			Algia			None
			Cirrochroa			Malpighiales
			Algiachroa			None
			Terinos			Malpighiales
			Lachnoptera			Malpighiales
			Phalanta			Malpighiales	Celastrales	(Liliales)	Gentianales	(Malvales)
				P. eurytis		Malpighiales	(Celastrales)	Gentianales	(Malvales)
				P. phalanta		Malpighiales	(Liliales)	Celastrales	Gentianales
			Vagrans			Malpighiales	(Dilleniales)
			Cupha			Malpighiales	Sapindales
				C. erymanthis		Malpighiales	Sapindales
			Smerina			None
7		Argynnini
			Euptoieta			Malpighiales	Saxifragales	Ranunculales	Lamiales	Caryophyllales	Gentianales	(Fabales)	(Boraginaceae)
				E. claudia		Malpighiales	Saxifragales	Ranunculales	Lamiales	Caryophyllales	Gentianales	(Fabales)	(Boraginaceae)
			Pardopsis			Malpighiales
			Yramea			Malpighiales
			Boloria			Malpighiales	Caryophyllales	Ericales	Rosales	Fagales	Lamiales	Ranunculales	Saxifragales
				B. alaskensis		Malpighiales	Caryophyllales
				B. napaea		Malpighiales	Caryophyllales
			(Clossiana)
				B. selene		Malpighiales	(Rosales)	(Ericales)
				B. freija		Rosales	Ericales
				B. polaris		Rosales	Ericales
				B. frigga		Rosales	Malpighiales	Fagales	(Caryophyllales)
				B. dia		Malpighiales	(Rosales)	(Lamiales)
				B. improba		Caryophyllales	Malpighiales
				B. titania		(Malpighiales)	(Ericales)	Caryophyllales	Rosales	Ranunculales
				B. euphrosyne		Malpighiales	(Ericales)	Rosales
				B. chariclea		Rosales	Malpighiales	Ericales	Caryophyllales
				B. alberta		Rosales	Ericales
				B. elatus		Saxifragales	Ericales
				B. astarte		Saxifragales	(Malpighiales)
			(Proclossiana)
				B. eunomia		Ericales	Caryophyllales	Malpighiales	Ranunculales	Rosales	Lamiales
			Issoria
				I. lathonia		Malpighiales	(Boraginaceae)	(Rosales)	(Fabales)
			(Kuekenthaliella)			None
			Argynnis			Malpighiales	(Rosales)	Caryophyllales
				A. paphia		Malpighiales	(Rosales)
			(Fabriciana)			Malpighiales
			(Argyreus)			Malpighiales
			(Damora)			Malpighiales
			(Childrena)			Malpighiales
			(Speyeria)
				A. aglaja		Malpighiales	Caryophyllales
			(Argyronome)
				A. laodice		Malpighiales	(Rosales)
			Brenthis			Rosales	(Fabales)	(Malpighiales)
				B. hecate		Rosales	(Fabales)	(Malpighiales)
				B. daphne		(Malpighiales)	Rosales
19	Apaturinae
			Apatura			Malpighiales
			Miniathyma			Rosales	(Fagales)
				M. schrenckii		Rosales	(Fagales)
			Chitoria			Rosales
			Dilipa			Rosales	Fagales
			Euapatura			None
			Eulaceura			Rosales
			Rohana			Rosales
			Euripus			Rosales
			Helcyra			Rosales	(Malpighiales)
				H. superba		Rosales	(Malpighiales)
			Herona			Rosales
			Hestina			Rosales
			Sasakia			Rosales
			Sephisa			Fagales
			Apaturina			Rosales
			Apaturopsis			None
			Timelaea			Rosales
			Thaleropis			Rosales
			Asterocampa			Rosales
			Doxocopa			Rosales
	Biblidinae
10		Biblidini
			Biblis			Malpighiales
			Ariadne			Malpighiales
			Laringa			None
			Eurytela			Malpighiales
			Neptidopsis			Malpighiales
			Mesoxantha			Malpighiales	(Ericales)
			Byblia			Malpighiales
			Mestra			Malpighiales
			Archimestra			Malpighiales
			Vila			None
7		Epicaliini
			Catonephele			Malpighiales
			Nessaea			Malpighiales
			Myscelia			Malpighiales
			Sea			None
			Eunica			Malpighiales	Sapindales
			Sevenia			Malpighiales	Lamiales	Malvales
				S. boisduvali		Malpighiales	Lamiales	Malvales
			Cybdelis			None
4		Ageroniini
			Hamadryas			Malpighiales
			Ectima			Malpighiales
			Panacea			Malpighiales
			Batesia			Malpighiales
8		Epiphilini
			Asterope			Sapindales
			Pyrrhogyra			Sapindales
			Epiphile			Sapindales
			Lucinia			(Gentianales)
			Bolboneura			None
			Temenis			Sapindales
			Nica			Sapindales
			Peria			None
1		Eubagini
			Dynamine			Malpighiales
9		Callicorini
			Diaethria			Rosales	Sapindales
			Callicore			Sapindales
			Perisama			Sapindales
			Orophila			None
			Mesotaenia			None
			Antigonis			None
			Haematera			Sapindales
			Paulogramma			None
			Catacore			None
3	Cyrestinae
			Cyrestis			Rosales
			Chersonesia			Rosales
			Marpesia			Rosales
	Nymphalinae
2		Coeini
			Historis			Rosales
			Baeotus			None
6		Junoniini
			Precis			Lamiales	Dipsacales	(Malvales)	(Fabales)
				P. ceryne		Lamiales	Dipsacales
				P. pelarga		Lamiales	(Malvales)
				P. octavia		Lamiales	(Fabales)
			Hypolimnas			Lamiales	Rosales	Malvales	Caryophyllales	Asterales	Gentianales	Solanales	(Fabales)	(Commelinales)
				H. bolina		Lamiales	Rosales	Malvales	Caryophyllales	Asterales	Gentianales	Solanales	(Fabales)	(Commelinales)
				H. missipus		Lamiales	Rosales	Malvales	Caryophyllales	Solanales
				H. alimena		Lamiales	(Asterales?)	Malvales	Rosales
				H. anthedon		Rosales	Asterales
				H. antilope		Rosales	Lamiales
				H. octocula		Rosales	Caryophyllales	(Malpighiales?)
			Protogoniomorpha			Lamiales
			Yoma			Lamiales	Malvales
				Y. algina		Lamiales	(Malvales)
			Junonia			Lamiales	Asterales	Gentianales	Solanales	Caryophyllales	(Malvales)	(Fabales)	(Poales)	(Saxifragales)
				J. villida		Lamiales	Asterales	Gentianales	Solanales	Caryophyllales	(Poales)
				J. orithya		Lamiales	Solanales
				J. lemonias		Lamiales	(Malvales)
				J. almana		Lamiales	(Fabales)
				J. westermanni		Lamiales	(Caryophyllales)
				J. evarete		Lamiales	(Solanales)
				J. coenia		Lamiales	(Saxifragales)
			Salamis			Rosales
27		Melitaeini
			Euphydryas			Lamiales	Boraginaceae	Dipsacales	Malpighiales	Fagales	Ericales	Gentianales	(Asterales)	(Rosales)
				E. maturna		Lamiales	Malpighiales	Dipsacales	Fagales
				E. chalcedona		Lamiales	Boraginaceae	Dipsacales
				E. colon		Lamiales	Boraginaceae	Dipsacales
				E. aurinia		Lamiales	Dipsacales	Gentianales	(Ericales)
				E. anicia		Lamiales	Boraginaceae
				E. phaeton		Lamiales	Dipsacales	(Asterales)	(Rosales)
				E. editha		Lamiales	Dipsacales
				E. iduna		Lamiales	Ericales
				E. gillettii		Lamiales	Dipsacales
				E. cynthia		Lamiales	(Malpighiales)	(Rosales)
				E. merope		Gentianales	Ericales
			Atlantea			Lamiales
			Antillea			Lamiales
			Phystis			None
			"T. fontus"			None
			Mazia			None
			Ortilia			(Lamiales)
			New genus			(Lamiales)
			Tisona			None
			Tegosa			Asterales
			Phyciodes			Lamiales	Solanales	Asterales
				P. picta		Solanales	Asterales	(Lamiales)
				P. mylitta		Asterales	Lamiales
			Anthanassa			Lamiales	(Malpighiales)
				A. frisia		Lamiales	(Malpighiales)
			Telenassa			None
			Castilia			Lamiales
			Janatella			None
			"E. lansdorfi"			None
			"O. ithra"			None
			Dagon			None
			Eresia			Lamiales	Rosales
			Gnathotriche			None
			Higginsius			None
			Melitaea			Lamiales	Dipsacales	Gentianales	Asterales	(Malpighiales)	(Caryophyllales)
				M. didyma		Lamiales	(Malpighiales)	(Caryophyllales)
				M. cinxia		Lamiales	Asterales
				M. diamina		Lamiales	Dipsacales	(Caryophyllales)
				M. phoebe		Lamiales	Asterales
				M. parthenoides		Lamiales	(Dipsacales)
				M. aurelia		Lamiales	(Asterales)
				M. varia		Lamiales	Gentianales
			Poladryas			Lamiales
			Chlosyne			Lamiales	Asterales	Caryophyllales	(Ericales)
				C. gorgone		(Lamiales)	Asterales	(Ericales)	(Caryophyllales)
			Texola			Lamiales	Asterales
				T. elada		Lamiales	Asterales
			Dymasia			Lamiales
			Microtia			None
4		Kallimini
			Doleschallia			Lamiales	Rosales	(Laurales)
				D. tongana		Lamiales	Rosales	(Fabales)
				D. bisaltide		Lamiales	Rosales
			Kallima			Lamiales
			Mallika			None
			Catacroptera			Lamiales
1		Kallimoides				Lamiales
4		Victorinini
			Metamorpha			None
			Anartia			Lamiales
			Siproeta			Lamiales
			Napeocles			None
1		Vanessula				None
1		Rhinopalpa				Rosales
14		Nymphalini
			Smyrna			Rosales
			Antanartia			Rosales	Asterales
				A. dimorphica		Rosales	Asterales
			Vanessa			Asterales	Rosales	Malvales	Fabales	Vitales	Boraginaceae	Cucurbitales	Caryophyllales	Lamiales	Solanales	and more?
				V. annabella		Malvales	Rosales	(Fabales)	(Lamiales)
				V. kershawi		Asterales	(Lamiales)
				V. cardui		Asterales	Rosales	Malvales	Fabales	Vitales	Boraginaceae	Cucurbitales	Caryophyllales	Lamiales	Solanales	and more?
				V. virginiensis		Asterales	Lamiales	Malvales	(Boraginaceae)	(Fabales)	(Rosales)	(Ericales)
				V. atalanta		Rosales	(Malpighiales)
			Hypanartia			Rosales	(Piperales)
				H. paullus		Rosales	(Piperales)
			Symbrenthia			Rosales
			Mynes			Rosales
			Araschnia			Rosales
			Aglais			Rosales
			Kaniska			Liliales
			Nymphalis			Malpighiales	Fagales	Rosales	(etc.?)
				N. l-album		Malpighiales	Fagales	Rosales
				N. antiopa		Malpighiales	Fagales	Rosales	(Fabales)
				N. polychloros		Malpighiales	Rosales	(Fagales)
				N. xanthomelas		Malpighiales	(Rosales)	(Sapindales)	(Dipsacales)	(Fagales)
			Polygonia			Rosales	Saxifragales	Malpighiales	Fagales	Ericales
				P. c-album		Rosales	Saxifragales	Malpighiales	Fagales	(Ericales)
				P. faunus		Fagales	Ericales	Saxifragales	Malpighiales	(Rosales)
				P. gracilis		Saxifragales	Rosales	Ericales	Malpighiales	(Fagales)
				P. satyrus		Rosales	Malpighiales
			Colobura			Rosales
			Tigridia			Rosales
			Pycina			Rosales
4	Pseudergolinae
			Amnosia			Rosales
			Pseudergolis			Rosales
			Stibochiona			Rosales
			Dichorragia			Sapindales	Sabiales
	Charaxinae
3		Charaxini
			Charaxes			Poales	Fabales	Malpighiales	Rosales	Sapindales	Gentianales	Myrtales	Magnoliales	Malvales	Celastrales	Lamiales	Asparagales	Ericales	Proteales	Santalales	Zingiberales	Apiales	Geraniales	Brassicales
				C. cynthia		Fabales	Malpighiales	Rosales	Sapindales	Gentianales
				C. protoclea		Fabales	Myrtales	Poales
				C. cedreatis		Fabales	Magnoliales	Rosales
				C. etheocles		Rosales	Fabales
				C. etesipe		Fabales	Malpighiales	Malvales	Rosales
				C. eupale		Fabales	Rosales
				C. castor		Fabales	Rosales	Celastrales	Poales	Malpighiales	Lamiales	Asparagales
				C. epijasius		Celastrales	Ericales	Malpighiales	Fabales	Malvales	Poales	Proteales
				C. jasius		Ericales	Santalales	Sapindales	(Rosales)
				C. legeri		Poales	(Magnoliales)
				C. lactetinctus		Myrtales	Rosales
				C. lucretius		Malpighiales	Magnoliales	(Rosales)
				C. lycurgus		Fabales	Malpighiales	Zingiberales	Sapindales
				C. eudoxus		Myrtales	Malpighiales	Apiales
				C. pollux		Sapindales	Malpighiales	Lamiales
				C. druceanus		Myrtales	Apiales	(Geraniales)
				C. numenes		Malighiales	Malvales	Sapindales	Fabales
				C. smaragdalis		Malvales	Malpighiales
				C. tiridates		Rosales	Santalales	Fabales	Malpighiales	Sapindales	Malvales
				C. violetta		Sapindales	Fabales
				C. xiphares		Malpighiales	Laurales	Rosales
				C. acuminatus		Sapindales	Geraniales
				C. berkeleyi		Rosales	Fabales	Malpighiales
				C. bohemani		Fabales	(Poales)
				C. cithaeron		Fabales	Rosales	Celastrales	Malpighiales	Malvales
				C. ethalion		Fabales	Celastrales	Rosales
				C. hansali		Santalales	Brassicales
				C. jahlusa		Sapindales	(Fabales)	(Malvales)
				C. macclouni		Poales	(Fabales)
				C. nandina		Celastrales	Malpighiales	Fabales
				C. pelias		Fabales	Santalales
				C. bernardus		Laurales	Sapindales	Fabales	Magnoliales	Malpighiales
				C. latona		Laurales	Sapindales	Fabales
			Polyura			Fabales	Malvales	Rosales	Malpighiales	Myrtales	Lamiales	(Laurales)	(Fagales)	Malpighiales	Sapindales	Oxalidales
				P. athamas		Fabales	Malvales
				P. eudamippus		Rosales	Fabales
				P. jupiter		Fabales	Malpighiales
				P. nepenthes		Rosales	Fabales
				P. narcaeus		Rosales	Fabales	(Malpighiales)
				P. pyrrhus		Fabales	Myrtales	Lamiales	Malvales	Rosales	(Laurales)	(Fagales)	(Malpighiales)
				P. schreiber		Sapindales	Fabales	Oxalidales
			Euxanthe			Sapindales	Fabales
				E. wakefieldi		Sapindales	Fabales
				E. eurinome		Sapindales	Fabales
1		Pallini
			Palla			Solanales	Lamiales	Malpighiales	Sapindales
				P. violinitens		Solanales	Lamiales
				P. decius		Solanales	Lamiales
				P. ussheri		Malpighiales	Solanales	Sapindales
2		Prothoini
			Prothoe			Magnoliales
			Agatasa			None
10		Anaeini
			Anaea			Malpighiales
			Coenophlebia			None
			Zaretis			Malpighiales
			Siderone			Malpighiales
			Hypna			Malpighiales
			Polygrapha			None
			Consul			Piperales
			Memphis			Malpighiales	Piperales	Laurales
			Fountainea			Malpighiales
			Anaeomorpha			None
4		Preponini
			Prepona			Fabales	(Sapindales)
			Archaeoprepona			Magnoliales	Malpighiales	Laurales	Ranunculales
				A. demophon		Magnoliales	Malpighiales
			Agrias			Malpighiales	(Myrtales)
			Noreppa			None
	Satyrinae
4		Elymniini
			Elymnias			Arecales	Zingiberales	Asparagales	Poales
				E. agondas		Arecales	Zingiberales
				E. malelas		Arecales	Zingiberales
			Elymniopsis			Arecales
			Hyantis			None
			Morphopsis			Pandanales
6		Zetherini
			Xanthotaenia			Arecales	Zingiberales
				X. busiris		Arecales	Zingiberales
			Neorina			Poales
			Penthema			Poales
			Zethera			Poales
			Ethope			None
			Callarge			None
12		Amathusiini
			Faunis			Zingiberales	Liliales	Pandanales	Poales	Asparagales
				F. aerope		(Zingiberales)	Liliales	(Pandanales)
				F. eumeus		Liliales	Poales	Zingiberales	Pandanales	Asparagales
			Melanocyma			None
			Taenaris			Zingiberales	Arecales	Pandanales	Liliales	Cycadales	Asparagales	Poales
				T. catops		Liliales	Asparagales	Zingiberales	Arecales	Poales
				T. myops		Zingiberales	Arecales
				T. artemis		Arecales	Pandanales
			Aemona			Arecales	Poales
				A. lena		Arecales	Poales
			Enispe			None
			Amathusia			Arecales
			Zeuxidia			Arecales
			Amathuxidia			None
			Thaumantis			Arecales
			Thauria			Arecales
			Discophora			Poales	(Arecales)
				D. timora		Poales	(Arecales)
			Stichophthalma			Poales	Arecales
				S. howqua		Poales	Arecales
18		Brassolini
			Bia			Arecales
			Blepolenis			Poales	Arecales
				B. batea		Poales	Arecales
			Brassolis			Arecales	Poales	Zingiberales
				B.astyra		Arecales	Poales	Zingiberales
				B. sophorae		Arecales	Poales	Zingiberales
			Caligo			Zingiberales	Arecales	Pandanales	Poales	(Gentianales)
				C. atreus		Zingiberales	Arecales	Pandanales
			Caligopsis			Poales
			Catoblepia			Arecales
			Dasyophthalma			Arecales	Poales
				D. rusina		Arecales	Poales
			Dynastor			Poales
			Eryphanis			Arecales	Poales
				E. aesacus		Arecales	Poales
			Mielkella			None
			Mimoblepia			Poales
			Opoptera			Poales
			Opsiphanes			Arecales	Zingiberales	(Cycadales)
				O. bogotanus		Arecales	Zingiberales
				O. cassiae		Arecales	Zingiberales
				O. invirae		Arecales	Zingiberales	(Cycadales)
			Orobrassolis			None
			Penetes			None
			Selenophanes			None
			Aponarope			None
			Narope			Poales
3		Morphini
			Morpho			Fabales	Sapindales	Rosales	Lamiales	(Malpighiales)	(Ranunculales)	(Poales)
				M. polyphemus		Fabales	Sapindales
				M. peleides		Fabales	Lamiales
			Antirrhea			Arecales
			Caeoris			Arecales	(Poales)
6		Melanitini
			Cyllogenes			None
			Melanitis			Poales
			Parantirrhoea			(Poales)
			Gnophodes			Poales
			Manataria			Poales
			Bletogona			None
6		Dirini
			Tarsocera			Poales
			Dingana			Poales
			Dira			Poales
			Torynesis			Poales
			Aeropetes			Poales
			Paralethe			Poales
5		Haeterini
			Cithaerias			None
			Dulcedo			Arecales
			Haetera			None
			Pierella			Zingiberales
			Pseudohaetera			None
		Satyrini
3		(Eritina)	Erites			Poales
			Orsotriaena			Poales
			Zipaetis			None
46		(Euptychiina)	Amphidecta			Poales
			Archeuptychia			None
			Caenoptychia			None
			Caeruleuptychia			None
			Capronnieria			None
			Cepheuptychia			None
			Cercyeuptychia			None
			Cissia			Poales	Arecales	Zingiberales
				C. confusa		Poales	Arecales	Zingiberales
			Chloreuptychia			Poales
			Coeruleotaygetis			None
			Cyllopsis			Poales
			Paramacera			None
			Erichthodes			None
			Euptychia			Selaginellales	Hypnales
			Euptychoides			None
			Moneuptychia			None
			Godartiana			None
			Harjesia			None
			Forsterinaria			Poales
			Guaianaza			None
			Taygetomorpha			None
			Hermeuptychia			Poales
			Magneuptychia			Poales
			Megeuptychia			Zingiberales
			Neonympha			Poales
			Pareuptychia			Poales
			Megisto			Poales
			Palaeonympha			Poales
			Parataygetis			None
			Paryphtimoides			None
			Carminda			None
			Pharneuptychia			None
			Pindis			None
			Posttaygetis			None
			Praefaunula			None
			Pseudeuptychia			None
			Pseudodebis			None
			Rareuptychia			None
			Satyrotaygetis			Poales
			Splendeuptychia			Poales
			Taydebis			Poales
			Taygetina			None
			Taygetis			Poales
			Yphtiomoides			Poales
			Zischkaia			None
			Euptychiina incertae sedis			None
3		(Ragadiina)	Acropolis			None
			Acrophtalmia			Selaginellales
			Ragadia			Selaginellales
22		(Coenonymphina)	Dodonidia			Poales
			Tisiphone			Poales
			Argyrophenga			Poales
			Percnodaimon			Poales
			Erebiola			None
			Oreixenica			Poales
			Hypocysta			Poales
			Lamprolenis			Poales
			Nesoxenica			Poales
			Geitoneura			Poales
			Heteronympha			Poales
			Oressinoma			Poales
			Coenonympha			Poales
			Argyronympha			Poales
			Altiapa			None
			Sinonympha			None
			Argynnina			Poales
			Erycinidia			None
			Harsiesis			None
			Hyalodia			None
			Paratisiphone			None
			Platypthima			None
9		(Parargina)	Pararge			Poales
			Lasiommata			Poales
			Lopinga			Poales
			Kirinia			Poales
			Chonala			None
			Orinoma			None
			Rhaphicera			None
			Tatinga			None
			Nosea			None
6		(Mycalesina)	Bicyclus			Poales	Zingiberales
			Hallelesis			None
			Heteropsis			Poales
			Lohora			Poales
			Nirvanopsis			None
			Mycalesis			Poales	Zingiberales
8		(Lethina)	Lethe			Poales
			Aphysoneura			Poales
			Enodia			Poales
			Neope			Poales
			Ninguta			Poales
			Ptychandra			Poales
			Satyrodes			Poales
			Mandarinia			None
4		(Maniolina)	Maniola			Poales
			Pyronia			Poales
			Aphantopus			Poales
			Gyrocheilus			None
1		(Melanargiina)	Melanargia			Poales
66		(Pronophilina)	66 neotropical genera			Poales
15		(Satyrina)	Neominois			Poales
			Oeneis			Poales
			Paroeneis			None
			Karanasa			None
			Brintesia			Poales
			Arethusana			Poales
			Chazara			Poales
			Pseudochazara			Poales
			Satyrus			Poales
			Minois			Poales
			Berberia			Poales
			Hipparchia			Poales
			Kanetisa			None
			Aulocera			Poales
			Davidina			None
19		(Ypthimina)	Argestina			None
			Austroypthima			None
			Boeberia			None
			Callerebia			Poales
			Cassionympha			Poales
			Coenyra			Poales
			Coenyropsis			Poales
			Loxerebia			None
			Mashuna			Poales
			Melampias			Poales
			Neita			Poales
			Neocoenyra			Poales
			Paralasa			None
			Physcaneura			Poales	Zingiberales
			Pseudonympha			Poales
			Strabena			None
			Stygionympha			Poales
			Ypthima			Poales
			Ypthinomorpha			Poales
2		(Erebiina)	Erebia			Poales
			Proterebia			Poales
2		(outside)	Hyponephele			Poales
			Cercyonis			Poales
1	Calinaginae
			Calinaga			Rosales
	Danainae
45		Ithomiini
			Melinaea			Solanales
			Athyrtis			Solanales
			Paititia			Solanales
			Olyras			Solanales
			Aeria			Gentianales
			Elzunia			Gentianales
			Tithorea			Gentianales
			Thyridia			Solanales
			Mechanitis			Solanales
			Forbestra			Solanales
			Sais			None
			Scada			Solanales
			Methona			Solanales
			Eutresis			Solanales
			Athesis			Solanales
			Patricia			Solanales
			Ithomia			Solanales
			Pagyris			Solanales
			Placidina			Solanales
			Napeogenes			Solanales
			Hyalyris			Solanales
			Hypothyris			Solanales
			Epityches			Solanales
			Aremfoxia			None
			Hyposcada			Lamiales
			Megoleria			Lamiales
			Ollantaya			None
			Oleria			Solanales
			Callithomia			Solanales
			Ceratinia			Solanales
			Episcada			Solanales
			Pteronymia			Solanales
			Haenschia			None
			Dircenna			Solanales
			Hyalenna			Solanales
			Veladyris			None
			Velamysta			None
			Greta			Solanales
			Pseudoscada			Solanales
			Godyris			Solanales
			Heterosais			Solanales
			Hypoleria			Solanales
			Mcclungia			Solanales
			Brevioleria			Solanales
			Pachacutia			None
12		Danaini
			Anetia			Gentianales
			Lycorea			Gentianales	Brassicales	Rosales	Lamiales
					L. halia	Gentianales	Brassicales	Rosales
					L. ilione	Brassicales	Rosales	Lamiales
			Idea			Gentianales
			Protoploea			None
			Euploea			Gentianales	Rosales	Solanales	Piperales	(Malpighiales)
					E. euphon	Gentianales	Rosales
					E. sylvester	Gentianales	Rosales
					E. mulciber	Gentianales	Rosales	Solanales	Piperales
					E. midamus	Gentianales	(Rosales)
					E. eunice	Rosales	(Malpighiales)
					E. algea	Gentianales	Rosales
					E. core	Gentianales	Rosales
					E. corinna	Gentianales	Rosales
					E. alcathoe	Gentianales	Rosales
					E. modesta	Gentianales	Rosales
					E. wallacei	Gentianales	Rosales
					E. lewinii	Gentianales	Rosales
					E. camaralzeman	Gentianales	Rosales
			Miriamica			None
			Ideopsis			Gentianales	(Piperales)
					I. juventa	Gentianales	(Piperales)
			Parantica			Gentianales	(Lamiales)
			Amauris			Gentianales	(Convolvulales)
			Tiradelphe			None
			Danaus			Gentianales	(Solanales)	(Sapindales)	(Asterales)	(Lamiales)	(Ranunculales)	(Caryophyllales)	(Brassicales)
					D. melanippus	(Asterales)	(Lamiales)
					D. chrysippus	Gentianales	(Solanales)	(Malpighiales)	(Sapindales)	(Caryophyllales)
			Tirumala			Gentianales
1		Tellervini	Tellervo			Gentianales	(Piperales)
2	Libytheinae
			Libythea			Rosales	(Sapindales)	(Laurales)
					L. geoffroy	Rosales	(Sapindales)	(Laurales)
			Libytheana			Rosales	(Dipsacales)
551	taxa, most at genus level
