# Supplementary material for: HOST PLANT UTILIZATION, HOST RANGE OSCILLATIONS AND DIVERSIFICATION IN NYMPHALID BUTTERFLIES: A PHYLOGENETIC INVESTIGATION
Source: Evolution. 2013 Aug 29;68(1):105–24. doi: 10.1111/evo.12227 (PMC3912913; doi:10.1111/evo.12227)
Supplement: Appendix S3 — Nexus file containing the character matrix and the phylogenetic tree of the family Nymphalidae used in the analyses. [file evo0068-0105-sd3.nex]

#NEXUS
[written Wed Jun 12 09:36:24 CEST 2013 by Mesquite  version 2.75 (build 564) at ZOOLOGI29/130.237.191.29]

BEGIN TAXA;
	TITLE Nymphalidae;
	DIMENSIONS NTAX=345;
	TAXLABELS
		Parthenos Bhagadatta Lebadea Pseudacraea Pseudoneptis Cymothoe Harma Aldania Pantoporia Phaedyma Neptis Lasippa Eutahlia Euthaliopsis Tanaecia Lexias Dophla Abrota Euptera Cynandra Evena Pseudargynnis Euriphene Euryphura Hamanumida Pseudathyma Aterica Bebearia Limenitis Sumalia Parasarpa Litinga Moduza Adelpha Athyma Pandita Cethosia Heliconius Eureides Agraulis Dione Dryas Dryadula Podotricha Philaethria Acraea Actinote Vindula Cirrochroa Terinos Lachnoptera Phalanta Vagrans Cupha Euptoieta Pardopsis Yramea Boloria Issoria Argynnis Brenthis Apatura Mimathyma Chitoria Dilipa Eulaceura Rohana Euripus Helcyra Herona Hestina Sasakia Sephisa Apaturina Timelaea Thaleropis Asterocampa Doxocopa Biblis Ariadne Eurytela Neptidopsis Mesoxantha Byblia Mestra Archimestra Catonephele Nessaea Myscelia Eunica Sevenia Hamadryas Ectima Panacea Batesia Asterope Pyrrhogyra Epiphile Temenis Nica Dynamine Diaethria Callicore Perisama Haematera Cyrestis Chersonesia Marpesia Historis Precis Hypolimnas Protogoniomorpha Yoma Junonia Salamis Euphydryas Atlantea Antillea Tegosa Phyciodes Anthanassa Castilia Eresia Melitaea Poladryas Chlosyne Texola Dymasia Doleschallia Kallima Catacroptera Kallimoides Anartia Siproeta Rhinopalpa Smyrna Antanartia Vanessa Hypanartia Symbrenthia Mynes Araschnia Aglais Kaniska Nymphalis Polygonia Colobura Tigridia Pycina Amnosia Pseudergolis Stibochiona Dichorragia Charaxes Polyura Euxanthe Palla Prothoe Anaea Zaretis Siderone Hypna Consul Memphis Fountainea Prepona Archaeoprepona Agrias Elymnias Elymniopsis Morphopsis Xanthotaenia Neorina Penthema Zethera Faunis Taenaris Aemona Amathusia Zeuxidia Thaumantis Thauria Discophora Stichophthalma Bia Narope Brassolis Dynastor Dasyophthalma Opoptera Caligopsis Eryphanis Caligo Catoblepia Blepolenis Opsiphanes Antirrhea Morpho Caerois Manataria Gnophodes Melanitis Torynesis Tarsocera Dingana Dira Paralethe Aeropetes Pierella Dulcedo Erites Orsotriaena Amphidecta Cissia Chloreuptychia Cyllopsis Euptychia Forsterinaria Hermeuptychia Magneuptychia Megeuptychia Neonympha Pareuptychia Megisto Palaeonympha Satyrotaygetis Splendeuptychia Taydebis Taygetis Yphtiomoides Acrophtalmia Ragadia Dodonidia Tisiphone Argyrophenga Percnodaimon Oreixenica Hypocysta Lamprolenis Nesoxenica Geitoneura Heteronympha Oressinoma Coenonympha Argyronympha Argynnina Pararge Lasiommata Lopinga Kirinia Bicyclus Heteropsis Lohora Mycalesis Lethe Aphysoneura Enodia Neope Ninguta Ptychandra Satyrodes Maniola Pyronia Aphantopus Melanargia 66_neotropical_genera__ Neominois Oeneis Brintesia Arethusana Chazara Pseudochazara Satyrus Minois Berberia Hipparchia Aulocera Callerebia Cassionympha Coenyra Coenyropsis Mashuna Melampias Neita Neocoenyra Physcaneura Pseudonympha Stygionympha Ypthima Ypthinomorpha Erebia Proterebia Hyponephele Cercyonis Calinaga Melinaea Athyrtis Paititia Olyras Aeria Elzunia Tithorea Thyridia Mechanitis Forbestra Scada Methona Eutresis Athesis Patricia Ithomia Pagyris Placidina Napeogenes Hyalyris Hypothyris Epityches Hyposcada Megoleria Oleria Callithomia Ceratinia Episcada Pteronymia Dircenna Hyalenna Greta Pseudoscada Godyris Heterosais Hypoleria Mcclungia Brevioleria Anetia Lycorea Idea Euploea Ideopsis Parantica Amauris Danaus Tirumala Tellervo Libythea Libytheana 
	;

END;


BEGIN CHARACTERS;
	TITLE  Character_Matrix;
	DIMENSIONS  NCHAR=36;
	FORMAT DATATYPE = STANDARD GAP = - MISSING = ? SYMBOLS = "  0 1 2 3 4 5 6 7 8 9 A B C D E F G H J K M N";
	CHARSTATELABELS 
		1 3_orders, 2 2_orders, 3 Malpighiales, 4 Laurales, 5 Gentianales, 6 Rosales, 7 Fagales, 8 Fabales, 9 Poales, 10 Malvales, 11 Boraginaceae, 12 Myrtales, 13 Oxalidales, 14 Ericales, 15 Solanales, 16 Lamiales, 17 Sapindales, 18 Santalales, 19 Celastrales, 20 Magnoliales, 21 Arecales, 22 Zingiberales, 23 Dipsacales, 24 Asterales, 25 Cucurbitales, 26 Vitales, 27 Caryophyllales, 28 Commelinales, 29 Ranunculales, 30 Saxifragales, 31 Liliales, 32 Aspergales, 33 Brassicales, 34 Piperales, 35 Pandanales, 36 Selaginellales ; 
	MATRIX
	Parthenos                001000000000000000000000000000000000
	Bhagadatta               000100000000000000000000000000000000
	Lebadea                  011010000000000000000000000000000000
	Pseudacraea              011001000000010000000000000000000000
	Pseudoneptis             000001000000000000000000000000000000
	Cymothoe                 011000000000000100000000000000000000
	Harma                    001000000000000000000000000000000000
	Aldania                  000001100000000000000000000000000000
	Pantoporia               010000011000000000000000000000000000
	Phaedyma                 111001010110000000000000000000000000
	Neptis                   111001110101111110000000000000000000
	Lasippa                  001000000000000000000000000000000000
	Eutahlia                 011000100101010011000000000000000000
	Euthaliopsis             001000000000000000000000000000000000
	Tanaecia                 111000000001010000000000000000000000
	Lexias                   001000000000000000000000000000000000
	Dophla                   111000100000010010000000000000000000
	Abrota                   000000000000000000000000000001000000
	Euptera                  000000000000010000000000000000000000
	Cynandra                 000000000001000000000000000000000000
	Evena                    000000000000010000000000000000000000
	Pseudargynnis            000000000001000000000000000000000000
	Euriphene                001000000001010000000000000000000000
	Euryphura                111001010000010010100000000000000000
	Hamanumida               010000000001000100000000000000000000
	Pseudathyma              000000000000010000000000000000000000
	Aterica                  111000000001000000100000000000000000
	Bebearia                 011100000000010000001100000000000000
	Limenitis                111001100100000000000010000000000000
	Sumalia                  001000000000000000000000000000000000
	Parasarpa                000000100000000000000010000000000000
	Litinga                  001001000000000000000000000000000000
	Moduza                   010100000001000000000000000000000000
	Adelpha                  010101100101010100000001000000000100
	Athyma                   111100000000100100000010000000000000
	Pandita                  000100000000000000000000000000000000
	Cethosia                 011100000000000000000000000000000000
	Heliconius               001000000000000000000000000000000000
	Eureides                 001000000000000000000000000000000000
	Agraulis                 001000000000000000000000000000000000
	Dione                    001000000000000000000000000000000000
	Dryas                    001000000000000000000000000000000000
	Dryadula                 001000000000000000000000000000000000
	Podotricha               001000000000000000000000000000000000
	Philaethria              001000000000000000000000000000000000
	Acraea                   111001010101011100000001111100000000
	Actinote                 111001010100001100000001001110000000
	Vindula                  001000000000000000000000000000000000
	Cirrochroa               001000000000000000000000000000000000
	Terinos                  001000000000000000000000000000000000
	Lachnoptera              001000000000000000000000000000000000
	Phalanta                 111100000000000000100000000000000000
	Vagrans                  001000000000000000000000000000000000
	Cupha                    011000000000000010000000000000000000
	Euptoieta                111100000000000100000000001011000000
	Pardopsis                001000000000000000000000000000000000
	Yramea                   001000000000000000000000000000000000
	Boloria                  111001100000010100000000001011000000
	Issoria                  011000000000000000000000000000000000
	Argynnis                 011000000000000000000000001000000000
	Brenthis                 010001000000000000000000000000000000
	Apatura                  001000000000000000000000000000000000
	Mimathyma                010001000000000000000000000000000000
	Chitoria                 000001000000000000000000000000000000
	Dilipa                   000001100000000000000000000000000000
	Eulaceura                000001000000000000000000000000000000
	Rohana                   000001000000000000000000000000000000
	Euripus                  000001000000000000000000000000000000
	Helcyra                  010001000000000000000000000000000000
	Herona                   000001000000000000000000000000000000
	Hestina                  000001000000000000000000000000000000
	Sasakia                  000001000000000000000000000000000000
	Sephisa                  000001100000000000000000000000000000
	Apaturina                000001000000000000000000000000000000
	Timelaea                 000001000000000000000000000000000000
	Thaleropis               000001000000000000000000000000000000
	Asterocampa              000001000000000000000000000000000000
	Doxocopa                 000001000000000000000000000000000000
	Biblis                   001000000000000000000000000000000000
	Ariadne                  001000000000000000000000000000000000
	Eurytela                 001000000000000000000000000000000000
	Neptidopsis              001000000000000000000000000000000000
	Mesoxantha               001000000000000000000000000000000000
	Byblia                   001000000000000000000000000000000000
	Mestra                   001000000000000000000000000000000000
	Archimestra              001000000000000000000000000000000000
	Catonephele              001000000000000000000000000000000000
	Nessaea                  001000000000000000000000000000000000
	Myscelia                 001000000000000000000000000000000000
	Eunica                   001000000000000010000000000000000000
	Sevenia                  111000000100000100000000000000000000
	Hamadryas                001000000000000000000000000000000000
	Ectima                   001000000000000000000000000000000000
	Panacea                  001000000000000000000000000000000000
	Batesia                  001000000000000000000000000000000000
	Asterope                 000000000000000010000000000000000000
	Pyrrhogyra               000000000000000010000000000000000000
	Epiphile                 000000000000000010000000000000000000
	Temenis                  000000000000000010000000000000000000
	Nica                     000000000000000010000000000000000000
	Dynamine                 001000000000000000000000000000000000
	Diaethria                000001000000000010000000000000000000
	Callicore                000000000000000010000000000000000000
	Perisama                 000000000000000010000000000000000000
	Haematera                000000000000000010000000000000000000
	Cyrestis                 000001000000000000000000000000000000
	Chersonesia              000001000000000000000000000000000000
	Marpesia                 000001000000000000000000000000000000
	Historis                 000001000000000000000000000000000000
	Precis                   010000000000000100000010000000000000
	Hypolimnas               110101000100001100000001001000000000
	Protogoniomorpha         000000000000000100000000000000000000
	Yoma                     010000000100000100000000000000000000
	Junonia                  110100000000001100000001001000000000
	Salamis                  000001000000000000000000000000000000
	Euphydryas               111100100010000100000010000000000000
	Atlantea                 000000000000000100000000000000000000
	Antillea                 000000000000000100000000000000000000
	Tegosa                   000000000000000000000001000000000000
	Phyciodes                010000000000001100000001000000000000
	Anthanassa               010000000000000100000000000000000000
	Castilia                 000000000000000100000000000000000000
	Eresia                   000001000000000100000000000000000000
	Melitaea                 010100000000000100000011000000000000
	Poladryas                000000000000000100000000000000000000
	Chlosyne                 010000000000000100000001001000000000
	Texola                   010000000000000100000001000000000000
	Dymasia                  000000000000000100000000000000000000
	Doleschallia             010001000000000100000000000000000000
	Kallima                  000000000000000100000000000000000000
	Catacroptera             000000000000000100000000000000000000
	Kallimoides              000000000000000100000000000000000000
	Anartia                  000000000000000100000000000000000000
	Siproeta                 000000000000000100000000000000000000
	Rhinopalpa               000001000000000000000000000000000000
	Smyrna                   000001000000000000000000000000000000
	Antanartia               010001000000000000000001000000000000
	Vanessa                  110001010110001100000001111000000000
	Hypanartia               010001000000000000000000000000000000
	Symbrenthia              000001000000000000000000000000000000
	Mynes                    000001000000000000000000000000000000
	Araschnia                000001000000000000000000000000000000
	Aglais                   000001000000000000000000000000000000
	Kaniska                  000000000000000000000000000000100000
	Nymphalis                111001100000000000000000000000000000
	Polygonia                111001100000010000000000000001000000
	Colobura                 000001000000000000000000000000000000
	Tigridia                 000001000000000000000000000000000000
	Pycina                   000001000000000000000000000000000000
	Amnosia                  000001000000000000000000000000000000
	Pseudergolis             000001000000000000000000000000000000
	Stibochiona              000001000000000000000000000000000000
	Dichorragia              000000000000000010000000000000000000
	Charaxes                 111111011101010111110100000000011000
	Polyura                  111001010101100110000000000000000000
	Euxanthe                 010000010000000010000000000000000000
	Palla                    111000000000001110000000000000000000
	Prothoe                  000000000000000000010000000000000000
	Anaea                    001000000000000000000000000000000000
	Zaretis                  001000000000000000000000000000000000
	Siderone                 001000000000000000000000000000000000
	Hypna                    001000000000000000000000000000000000
	Consul                   000000000000000000000000000000000100
	Memphis                  001100000000000000000000000000000100
	Fountainea               001000000000000000000000000000000000
	Prepona                  000000010000000000000000000000000000
	Archaeoprepona           011100000000000000010000000010000000
	Agrias                   001000000001000000000000000000000000
	Elymnias                 010000001000000000001100000000010000
	Elymniopsis              000000000000000000001000000000000000
	Morphopsis               000000000000000000000000000000000010
	Xanthotaenia             010000000000000000001100000000000000
	Neorina                  000000001000000000000000000000000000
	Penthema                 000000001000000000000000000000000000
	Zethera                  000000001000000000000000000000000000
	Faunis                   110000001000000000000100000000110010
	Taenaris                 110000001000000000001100000000110010
	Aemona                   010000001000000000001000000000000000
	Amathusia                000000000000000000001000000000000000
	Zeuxidia                 000000000000000000001000000000000000
	Thaumantis               000000000000000000001000000000000000
	Thauria                  000000000000000000001000000000000000
	Discophora               010000001000000000000000000000000000
	Stichophthalma           010000001000000000001000000000000000
	Bia                      000000000000000000001000000000000000
	Narope                   000000001000000000000000000000000000
	Brassolis                110000001000000000001100000000000000
	Dynastor                 000000001000000000000000000000000000
	Dasyophthalma            010000001000000000001000000000000000
	Opoptera                 000000001000000000000000000000000000
	Caligopsis               000000001000000000000000000000000000
	Eryphanis                010000001000000000001000000000000000
	Caligo                   110000001000000000001100000000000010
	Catoblepia               000000000000000000001000000000000000
	Blepolenis               010000001000000000001000000000000000
	Opsiphanes               010000000000000000001100000000000000
	Antirrhea                000000000000000000001000000000000000
	Morpho                   010001010000000110001000000000000000
	Caerois                  000000000000000000001000000000000000
	Manataria                000000001000000000000000000000000000
	Gnophodes                000000001000000000000000000000000000
	Melanitis                000000001000000000000000000000000000
	Torynesis                000000001000000000000000000000000000
	Tarsocera                000000001000000000000000000000000000
	Dingana                  000000001000000000000000000000000000
	Dira                     000000001000000000000000000000000000
	Paralethe                000000001000000000000000000000000000
	Aeropetes                000000001000000000000000000000000000
	Pierella                 000000000000000000000100000000000000
	Dulcedo                  000000000000000000001000000000000000
	Erites                   000000001000000000000000000000000000
	Orsotriaena              000000001000000000000000000000000000
	Amphidecta               000000001000000000000000000000000000
	Cissia                   110000001000000000001100000000000000
	Chloreuptychia           000000001000000000000000000000000000
	Cyllopsis                000000001000000000000000000000000000
	Euptychia                000000000000000000000000000000000001
	Forsterinaria            000000001000000000000000000000000000
	Hermeuptychia            000000001000000000000000000000000000
	Magneuptychia            000000001000000000000000000000000000
	Megeuptychia             000000000000000000000100000000000000
	Neonympha                000000001000000000000000000000000000
	Pareuptychia             000000001000000000000000000000000000
	Megisto                  000000001000000000000000000000000000
	Palaeonympha             000000001000000000000000000000000000
	Satyrotaygetis           000000001000000000000000000000000000
	Splendeuptychia          000000001000000000000000000000000000
	Taydebis                 000000001000000000000000000000000000
	Taygetis                 000000001000000000000000000000000000
	Yphtiomoides             000000001000000000000000000000000000
	Acrophtalmia             000000000000000000000000000000000001
	Ragadia                  000000000000000000000000000000000001
	Dodonidia                000000001000000000000000000000000000
	Tisiphone                000000001000000000000000000000000000
	Argyrophenga             000000001000000000000000000000000000
	Percnodaimon             000000001000000000000000000000000000
	Oreixenica               000000001000000000000000000000000000
	Hypocysta                000000001000000000000000000000000000
	Lamprolenis              000000001000000000000000000000000000
	Nesoxenica               000000001000000000000000000000000000
	Geitoneura               000000001000000000000000000000000000
	Heteronympha             000000001000000000000000000000000000
	Oressinoma               000000001000000000000000000000000000
	Coenonympha              000000001000000000000000000000000000
	Argyronympha             000000001000000000000000000000000000
	Argynnina                000000001000000000000000000000000000
	Pararge                  000000001000000000000000000000000000
	Lasiommata               000000001000000000000000000000000000
	Lopinga                  000000001000000000000000000000000000
	Kirinia                  000000001000000000000000000000000000
	Bicyclus                 000000001000000000000100000000000000
	Heteropsis               000000001000000000000000000000000000
	Lohora                   000000001000000000000000000000000000
	Mycalesis                000000001000000000000100000000000000
	Lethe                    000000001000000000000000000000000000
	Aphysoneura              000000001000000000000000000000000000
	Enodia                   000000001000000000000000000000000000
	Neope                    000000001000000000000000000000000000
	Ninguta                  000000001000000000000000000000000000
	Ptychandra               000000001000000000000000000000000000
	Satyrodes                000000001000000000000000000000000000
	Maniola                  000000001000000000000000000000000000
	Pyronia                  000000001000000000000000000000000000
	Aphantopus               000000001000000000000000000000000000
	Melanargia               000000001000000000000000000000000000
	66_neotropical_genera__  000000001000000000000000000000000000
	Neominois                000000001000000000000000000000000000
	Oeneis                   000000001000000000000000000000000000
	Brintesia                000000001000000000000000000000000000
	Arethusana               000000001000000000000000000000000000
	Chazara                  000000001000000000000000000000000000
	Pseudochazara            000000001000000000000000000000000000
	Satyrus                  000000001000000000000000000000000000
	Minois                   000000001000000000000000000000000000
	Berberia                 000000001000000000000000000000000000
	Hipparchia               000000001000000000000000000000000000
	Aulocera                 000000001000000000000000000000000000
	Callerebia               000000001000000000000000000000000000
	Cassionympha             000000001000000000000000000000000000
	Coenyra                  000000001000000000000000000000000000
	Coenyropsis              000000001000000000000000000000000000
	Mashuna                  000000001000000000000000000000000000
	Melampias                000000001000000000000000000000000000
	Neita                    000000001000000000000000000000000000
	Neocoenyra               000000001000000000000000000000000000
	Physcaneura              000000001000000000000100000000000000
	Pseudonympha             000000001000000000000000000000000000
	Stygionympha             000000001000000000000000000000000000
	Ypthima                  000000001000000000000000000000000000
	Ypthinomorpha            000000001000000000000000000000000000
	Erebia                   000000001000000000000000000000000000
	Proterebia               000000001000000000000000000000000000
	Hyponephele              000000001000000000000000000000000000
	Cercyonis                000000001000000000000000000000000000
	Calinaga                 000001000000000000000000000000000000
	Melinaea                 000000000000001000000000000000000000
	Athyrtis                 000000000000001000000000000000000000
	Paititia                 000000000000001000000000000000000000
	Olyras                   000000000000001000000000000000000000
	Aeria                    000010000000000000000000000000000000
	Elzunia                  000010000000000000000000000000000000
	Tithorea                 000010000000000000000000000000000000
	Thyridia                 000000000000001000000000000000000000
	Mechanitis               000000000000001000000000000000000000
	Forbestra                000000000000001000000000000000000000
	Scada                    000000000000001000000000000000000000
	Methona                  000000000000001000000000000000000000
	Eutresis                 000000000000001000000000000000000000
	Athesis                  000000000000001000000000000000000000
	Patricia                 000000000000001000000000000000000000
	Ithomia                  000000000000001000000000000000000000
	Pagyris                  000000000000001000000000000000000000
	Placidina                000000000000001000000000000000000000
	Napeogenes               000000000000001000000000000000000000
	Hyalyris                 000000000000001000000000000000000000
	Hypothyris               000000000000001000000000000000000000
	Epityches                000000000000001000000000000000000000
	Hyposcada                000000000000000100000000000000000000
	Megoleria                000000000000000100000000000000000000
	Oleria                   000000000000001000000000000000000000
	Callithomia              000000000000001000000000000000000000
	Ceratinia                000000000000001000000000000000000000
	Episcada                 000000000000001000000000000000000000
	Pteronymia               000000000000001000000000000000000000
	Dircenna                 000000000000001000000000000000000000
	Hyalenna                 000000000000001000000000000000000000
	Greta                    000000000000001000000000000000000000
	Pseudoscada              000000000000001000000000000000000000
	Godyris                  000000000000001000000000000000000000
	Heterosais               000000000000001000000000000000000000
	Hypoleria                000000000000001000000000000000000000
	Mcclungia                000000000000001000000000000000000000
	Brevioleria              000000000000001000000000000000000000
	Anetia                   000010000000000000000000000000000000
	Lycorea                  110011000000000100000000000000001000
	Idea                     000010000000000000000000000000000000
	Euploea                  110011000000001000000000000000000100
	Ideopsis                 010010000000000000000000000000000000
	Parantica                000010000000000000000000000000000000
	Amauris                  000010000000000000000000000000000000
	Danaus                   010010000000000000000000000000000000
	Tirumala                 000010000000000000000000000000000000
	Tellervo                 000010000000000000000000000000000000
	Libythea                 010001000000000000000000000000000000
	Libytheana               000001000000000000000000000000000000

;

END;
BEGIN TREES;
	Title Trees;
	LINK Taxa = Nymphalidae;
	TRANSLATE
		1 Parthenos,
		2 Bhagadatta,
		3 Lebadea,
		4 Pseudacraea,
		5 Pseudoneptis,
		6 Cymothoe,
		7 Harma,
		8 Aldania,
		9 Pantoporia,
		10 Phaedyma,
		11 Neptis,
		12 Lasippa,
		13 Eutahlia,
		14 Euthaliopsis,
		15 Tanaecia,
		16 Lexias,
		17 Dophla,
		18 Abrota,
		19 Euptera,
		20 Cynandra,
		21 Evena,
		22 Pseudargynnis,
		23 Euriphene,
		24 Euryphura,
		25 Hamanumida,
		26 Pseudathyma,
		27 Aterica,
		28 Bebearia,
		29 Limenitis,
		30 Sumalia,
		31 Parasarpa,
		32 Litinga,
		33 Moduza,
		34 Adelpha,
		35 Athyma,
		36 Pandita,
		37 Cethosia,
		38 Heliconius,
		39 Eureides,
		40 Agraulis,
		41 Dione,
		42 Dryas,
		43 Dryadula,
		44 Podotricha,
		45 Philaethria,
		46 Acraea,
		47 Actinote,
		48 Vindula,
		49 Cirrochroa,
		50 Terinos,
		51 Lachnoptera,
		52 Phalanta,
		53 Vagrans,
		54 Cupha,
		55 Euptoieta,
		56 Pardopsis,
		57 Yramea,
		58 Boloria,
		59 Issoria,
		60 Argynnis,
		61 Brenthis,
		62 Apatura,
		63 Mimathyma,
		64 Chitoria,
		65 Dilipa,
		66 Eulaceura,
		67 Rohana,
		68 Euripus,
		69 Helcyra,
		70 Herona,
		71 Hestina,
		72 Sasakia,
		73 Sephisa,
		74 Apaturina,
		75 Timelaea,
		76 Thaleropis,
		77 Asterocampa,
		78 Doxocopa,
		79 Biblis,
		80 Ariadne,
		81 Eurytela,
		82 Neptidopsis,
		83 Mesoxantha,
		84 Byblia,
		85 Mestra,
		86 Archimestra,
		87 Catonephele,
		88 Nessaea,
		89 Myscelia,
		90 Eunica,
		91 Sevenia,
		92 Hamadryas,
		93 Ectima,
		94 Panacea,
		95 Batesia,
		96 Asterope,
		97 Pyrrhogyra,
		98 Epiphile,
		99 Temenis,
		100 Nica,
		101 Dynamine,
		102 Diaethria,
		103 Callicore,
		104 Perisama,
		105 Haematera,
		106 Cyrestis,
		107 Chersonesia,
		108 Marpesia,
		109 Historis,
		110 Precis,
		111 Hypolimnas,
		112 Protogoniomorpha,
		113 Yoma,
		114 Junonia,
		115 Salamis,
		116 Euphydryas,
		117 Atlantea,
		118 Antillea,
		119 Tegosa,
		120 Phyciodes,
		121 Anthanassa,
		122 Castilia,
		123 Eresia,
		124 Melitaea,
		125 Poladryas,
		126 Chlosyne,
		127 Texola,
		128 Dymasia,
		129 Doleschallia,
		130 Kallima,
		131 Catacroptera,
		132 Kallimoides,
		133 Anartia,
		134 Siproeta,
		135 Rhinopalpa,
		136 Smyrna,
		137 Antanartia,
		138 Vanessa,
		139 Hypanartia,
		140 Symbrenthia,
		141 Mynes,
		142 Araschnia,
		143 Aglais,
		144 Kaniska,
		145 Nymphalis,
		146 Polygonia,
		147 Colobura,
		148 Tigridia,
		149 Pycina,
		150 Amnosia,
		151 Pseudergolis,
		152 Stibochiona,
		153 Dichorragia,
		154 Charaxes,
		155 Polyura,
		156 Euxanthe,
		157 Palla,
		158 Prothoe,
		159 Anaea,
		160 Zaretis,
		161 Siderone,
		162 Hypna,
		163 Consul,
		164 Memphis,
		165 Fountainea,
		166 Prepona,
		167 Archaeoprepona,
		168 Agrias,
		169 Elymnias,
		170 Elymniopsis,
		171 Morphopsis,
		172 Xanthotaenia,
		173 Neorina,
		174 Penthema,
		175 Zethera,
		176 Faunis,
		177 Taenaris,
		178 Aemona,
		179 Amathusia,
		180 Zeuxidia,
		181 Thaumantis,
		182 Thauria,
		183 Discophora,
		184 Stichophthalma,
		185 Bia,
		186 Narope,
		187 Brassolis,
		188 Dynastor,
		189 Dasyophthalma,
		190 Opoptera,
		191 Caligopsis,
		192 Eryphanis,
		193 Caligo,
		194 Catoblepia,
		195 Blepolenis,
		196 Opsiphanes,
		197 Antirrhea,
		198 Morpho,
		199 Caerois,
		200 Manataria,
		201 Gnophodes,
		202 Melanitis,
		203 Torynesis,
		204 Tarsocera,
		205 Dingana,
		206 Dira,
		207 Paralethe,
		208 Aeropetes,
		209 Pierella,
		210 Dulcedo,
		211 Erites,
		212 Orsotriaena,
		213 Amphidecta,
		214 Cissia,
		215 Chloreuptychia,
		216 Cyllopsis,
		217 Euptychia,
		218 Forsterinaria,
		219 Hermeuptychia,
		220 Magneuptychia,
		221 Megeuptychia,
		222 Neonympha,
		223 Pareuptychia,
		224 Megisto,
		225 Palaeonympha,
		226 Satyrotaygetis,
		227 Splendeuptychia,
		228 Taydebis,
		229 Taygetis,
		230 Yphtiomoides,
		231 Acrophtalmia,
		232 Ragadia,
		233 Dodonidia,
		234 Tisiphone,
		235 Argyrophenga,
		236 Percnodaimon,
		237 Oreixenica,
		238 Hypocysta,
		239 Lamprolenis,
		240 Nesoxenica,
		241 Geitoneura,
		242 Heteronympha,
		243 Oressinoma,
		244 Coenonympha,
		245 Argyronympha,
		246 Argynnina,
		247 Pararge,
		248 Lasiommata,
		249 Lopinga,
		250 Kirinia,
		251 Bicyclus,
		252 Heteropsis,
		253 Lohora,
		254 Mycalesis,
		255 Lethe,
		256 Aphysoneura,
		257 Enodia,
		258 Neope,
		259 Ninguta,
		260 Ptychandra,
		261 Satyrodes,
		262 Maniola,
		263 Pyronia,
		264 Aphantopus,
		265 Melanargia,
		266 66_neotropical_genera__,
		267 Neominois,
		268 Oeneis,
		269 Brintesia,
		270 Arethusana,
		271 Chazara,
		272 Pseudochazara,
		273 Satyrus,
		274 Minois,
		275 Berberia,
		276 Hipparchia,
		277 Aulocera,
		278 Callerebia,
		279 Cassionympha,
		280 Coenyra,
		281 Coenyropsis,
		282 Mashuna,
		283 Melampias,
		284 Neita,
		285 Neocoenyra,
		286 Physcaneura,
		287 Pseudonympha,
		288 Stygionympha,
		289 Ypthima,
		290 Ypthinomorpha,
		291 Erebia,
		292 Proterebia,
		293 Hyponephele,
		294 Cercyonis,
		295 Calinaga,
		296 Melinaea,
		297 Athyrtis,
		298 Paititia,
		299 Olyras,
		300 Aeria,
		301 Elzunia,
		302 Tithorea,
		303 Thyridia,
		304 Mechanitis,
		305 Forbestra,
		306 Scada,
		307 Methona,
		308 Eutresis,
		309 Athesis,
		310 Patricia,
		311 Ithomia,
		312 Pagyris,
		313 Placidina,
		314 Napeogenes,
		315 Hyalyris,
		316 Hypothyris,
		317 Epityches,
		318 Hyposcada,
		319 Megoleria,
		320 Oleria,
		321 Callithomia,
		322 Ceratinia,
		323 Episcada,
		324 Pteronymia,
		325 Dircenna,
		326 Hyalenna,
		327 Greta,
		328 Pseudoscada,
		329 Godyris,
		330 Heterosais,
		331 Hypoleria,
		332 Mcclungia,
		333 Brevioleria,
		334 Anetia,
		335 Lycorea,
		336 Idea,
		337 Euploea,
		338 Ideopsis,
		339 Parantica,
		340 Amauris,
		341 Danaus,
		342 Tirumala,
		343 Tellervo,
		344 Libythea,
		345 Libytheana;
	TREE 'TolWeb++' = (((((((1:2.0,2:2.0,3:2.0)Parthenini:34.0,(4:33.0,((6:1.0[%color = 2 ],7:1.0[%color = 2 ]):5.0[%color = 2 ],(8:4.0[%color = 2 ],9:4.0[%color = 2 ],10:4.0[%color = 2 ],11:4.0[%color = 2 ],12:4.0[%color = 2 ]):2.0[%color = 2 ])Neptini:27.0,5:33.0,(((13:1.0,14:1.0[%color = 5 ]):4.0,15:5.0,16:5.0,17:5.0,18:5.0):10.0,(19:9.0,20:9.0,21:9.0,22:9.0,(23:1.0,24:1.0):8.0[%color = 11 ],25:9.0,26:9.0,27:9.0,28:9.0):6.0)Adoliadini:18.0,(((29:4.0[%color = 2 ],30:4.0[%color = 5 ],31:4.0[%color = 5 ],32:4.0[%color = 5 ],33:4.0[%color = 5 ]):1.0[%color = 2 ],34:5.0[%color = 2 ]):3.0[%color = 2 ],(35:1.0[%color = 2 ],36:1.0[%color = 2 ]):7.0[%color = 2 ]):25.0[%color = 2 ]):3.0):25.0,(37:24.0,(((38:1.0,39:1.0):6.0,(40:1.0,41:1.0):6.0,(((42:1.0,43:1.0):1.0,44:2.0):1.0,45:3.0):4.0)Heliconiini:16.0,((46:1.0[%color = 11 ],47:1.0)Acraeini:14.0,((48:6.0,(49:5.0,(50:4.0,(51:3.0,((52:1.0,53:1.0):1.0,54:2.0):1.0):1.0):1.0):1.0)Vagrantini:7.0[%color = 11 ],(55:6.0,(56:5.0,(57:4.0,(58:3.0,(59:2.0,(60:1.0,61:1.0):1.0):1.0):1.0):1.0):1.0)Argynnini:7.0):2.0):8.0):1.0):37.0):96.0,((((62:17.0,63:17.0,64:17.0,65:17.0,66:17.0,67:17.0,68:17.0,69:17.0,70:17.0,71:17.0,72:17.0,73:17.0,74:17.0,75:17.0,76:17.0,77:17.0,78:17.0):30.0,((79:8.0[%color = 2 ],80:8.0[%color = 2 ],81:8.0[%color = 2 ],82:8.0[%color = 2 ],83:8.0[%color = 2 ],84:8.0[%color = 2 ],85:8.0[%color = 2 ],86:8.0[%color = 2 ])Biblidini:21.0,(87:5.0[%color = 2 ],88:5.0[%color = 2 ],89:5.0[%color = 2 ],(91:1.0[%color = 2 ],90:1.0[%color = 2 ]):4.0[%color = 2 ])Epicaliini:24.0,(92:3.0,93:3.0,(95:1.0,94:1.0):2.0)Ageroniini:26.0,(96:5.0,97:5.0,98:5.0,99:5.0,100:5.0)Epiphilini:24.0,101:29.0,(102:3.0,103:3.0,104:3.0,105:3.0)Callicorini:26.0):18.0):44.0,((108:2.0[%color = 2 ],(106:1.0[%color = 2 ],107:1.0[%color = 2 ]):1.0[%color = 2 ]):41.0,(109:40.0,((((110:1.0[%color = 2 ],111:1.0[%color = 2 ]):4.0[%color = 2 ],((112:1.0[%color = 2 ],113:1.0[%color = 2 ]):2.0[%color = 2 ],114:3.0[%color = 2 ],115:3.0[%color = 2 ]):2.0[%color = 2 ])Junoniini:20.0,((116:12.0[%color = 2 ],(((117:6.0[%color = 5 ],(118:5.0,((119:1.0,120:1.0):3.0,(121:2.0,(122:1.0,123:1.0):1.0):2.0):1.0):1.0):1.0[%color = 2 ],124:7.0[%color = 2 ]):4.0[%color = 2 ],(125:3.0[%color = 2 ],(126:2.0[%color = 2 ],(127:1.0[%color = 2 ],128:1.0[%color = 2 ]):1.0[%color = 2 ]):1.0[%color = 2 ]):8.0[%color = 2 ]):1.0[%color = 2 ])Melitaeini:3.0,(129:2.0[%color = 2 ],(130:1.0[%color = 2 ],131:1.0[%color = 2 ]):1.0[%color = 2 ]):13.0):10.0,(132:2.0,(133:1.0,134:1.0)Victorini:1.0):23.0,135:25.0):14.0,((136:12.0,(137:9.0,138:9.0,139:9.0,(140:2.0,141:2.0,142:2.0):7.0,(143:3.0,((144:1.0,145:1.0):1.0,146:2.0):1.0):6.0):3.0,(147:1.0,148:1.0):11.0):1.0,149:13.0[%color = 5 ])Nymphalini:26.0):1.0):3.0):48.0):4.0,((150:1.0,151:1.0):2.0,(152:1.0,153:1.0):2.0):92.0):62.0):142.0,((((154:2.0,(156:1.0,155:1.0):1.0)Charaxini:12.0,((157:1.0[%color = 2 ],158:1.0):10.0[%color = 2 ],((159:6.0,160:6.0,161:6.0,162:6.0,163:6.0,164:6.0,165:6.0)Anaeini:3.0,(166:2.0[%color = 2 ],167:2.0[%color = 2 ],168:2.0[%color = 2 ])Preponini:7.0):2.0[%color = 2 ]):3.0[%color = 2 ]):126.0,(((169:1.0,170:1.0):1.0,171:2.0[%color = 5 ])Elymniini:123.0,(((172:3.0,((173:1.0,174:1.0):1.0,175:2.0):1.0)Zetherini:9.0,(((176:1.0,177:1.0):1.0,178:2.0):6.0,((179:1.0,180:1.0):3.0,181:4.0,182:4.0,183:4.0):4.0,184:8.0)Amathusiini:4.0):110.0,((((185:11.0,(186:10.0,((187:1.0,188:1.0):8.0,((189:1.0,190:1.0):6.0,(((191:1.0,192:1.0):1.0,193:2.0):3.0,(194:2.0,(195:1.0,196:1.0):1.0):3.0):2.0):2.0):1.0):1.0)Brassolini:3.0,(197:2.0,(198:1.0,199:1.0):1.0)Morphini:12.0):11.0,(((200:2.0[%color = 2 ],(201:1.0[%color = 2 ],202:1.0[%color = 2 ]):1.0[%color = 2 ])Melanitini:6.0[%color = 2 ],((203:3.0,204:3.0,205:3.0,206:3.0):2.0,(207:1.0,208:1.0):4.0)Dirini:3.0):2.0,(209:1.0,210:1.0[%color = 5 ])Haeterini:9.0):15.0):84.0[%color = 0 ],((212:1.0,211:1.0)Eritina:82.0,(213:17.0,214:17.0[%color = 11 ],215:17.0[%color = 11 ],216:17.0,217:17.0[%color = 11 ],218:17.0,219:17.0,220:17.0,((221:1.0,222:1.0):1.0,223:2.0):15.0,(224:1.0,225:1.0):16.0,226:17.0,227:17.0[%color = 11 ],228:17.0,229:17.0,230:17.0)Euptychiina:66.0,(231:1.0,232:1.0)Ragadiina:82.0,(((((233:1.0,234:1.0):2.0,(235:1.0,236:1.0):2.0):8.0,((((237:1.0,238:1.0):1.0,239:2.0):1.0,240:3.0):4.0,((241:1.0,242:1.0):2.0,(243:1.0,244:1.0):2.0):4.0):4.0):1.0,245:12.0):1.0,246:13.0[%color = 5 ])Coenonymphina:70.0,((247:3.0,248:3.0,249:3.0,250:3.0)Parargina:11.0,((251:3.0,252:3.0,253:3.0,254:3.0)Mycalesina:7.0,(255:6.0,256:6.0,257:6.0,258:6.0,259:6.0,260:6.0,261:6.0)Lethina:4.0):4.0):69.0,((262:2.0,263:2.0,264:2.0)Maniolina:30.0,265:32.0,266:32.0,(((((267:1.0[%color = 2 ],268:1.0[%color = 2 ]):2.0[%color = 2 ],(269:1.0[%color = 2 ],270:1.0[%color = 2 ]):2.0[%color = 2 ]):4.0[%color = 2 ],((271:1.0[%color = 2 ],272:1.0[%color = 2 ]):2.0[%color = 2 ],273:3.0[%color = 2 ],274:3.0[%color = 5 ]):4.0[%color = 2 ]):2.0[%color = 2 ],(275:1.0[%color = 2 ],276:1.0[%color = 2 ]):8.0[%color = 2 ]):1.0[%color = 2 ],277:10.0[%color = 5 ]):22.0[%color = 2 ],(278:12.0,279:12.0,280:12.0,281:12.0,282:12.0,283:12.0,284:12.0,285:12.0,286:12.0,287:12.0,288:12.0,290:12.0,289:12.0)Ypthimina:20.0,(291:1.0,292:1.0)Erebiina:31.0,(293:1.0,294:1.0):31.0[%color = 5 ]):51.0)Satyrini:26.0):13.0):3.0):15.0):1.0,295:141.0):158.0):48.0,((((296:1.0,297:1.0):2.0,(299:1.0,298:1.0):2.0):34.0,(((300:2.0,(301:1.0,302:1.0):1.0):5.0,(303:3.0,((304:1.0,305:1.0):1.0,306:2.0):1.0):4.0,307:7.0):26.0,((308:2.0[%color = 5 ],(309:1.0,310:1.0):1.0):23.0,(((311:2.0,(312:1.0[%color = 11 ],313:1.0):1.0):4.0,(314:3.0,((315:1.0,316:1.0[%color = 11 ]):1.0,317:2.0):1.0):3.0):16.0,((318:2.0,(319:1.0,320:1.0):1.0):13.0,((321:5.0,(((322:1.0,323:1.0[%color = 11 ]):1.0,324:2.0):2.0,(325:1.0,326:1.0):3.0):1.0):7.0,((327:1.0[%color = 11 ],328:1.0):5.0,(329:4.0,(330:3.0,(331:2.0[%color = 11 ],332:2.0,333:2.0):1.0):1.0):2.0):6.0):3.0):7.0):3.0):8.0):4.0)Ithomiini:10.0,(((334:1.0,335:1.0):2.0,(336:1.0,337:1.0):2.0):5.0,(((338:1.0,339:1.0):1.0,340:2.0):2.0,(341:1.0,342:1.0):3.0):4.0)Danaini:39.0,343:47.0):300.0):352.0,(344:1.0,345:1.0):698.0)[% ] [% ] [%  setBetweenLong = color ];

END;


BEGIN LABELS;
	TAXAGROUPLABEL Limenitidinae COLOR = (RGB 1.0 0.03529412 0.41960784) ;
	TAXAGROUPLABEL Heliconiinae COLOR = (RGB 0.80784314 0.03529412 1.0) ;
	TAXAGROUPLABEL Apaturinae COLOR = (RGB 0.61176471 0.03529412 1.0) ;
	TAXAGROUPLABEL Biblidinae COLOR = (RGB 0.41960784 0.03529412 1.0) ;
	TAXAGROUPLABEL Cyrestinae COLOR = (RGB 0.22745098 0.03529412 1.0) ;
	TAXAGROUPLABEL Nymphalinae COLOR = (RGB 0.03529412 0.22745098 1.0) ;
	TAXAGROUPLABEL Pseudergolinae COLOR = (RGB 0.03529412 0.41960784 1.0) ;
	TAXAGROUPLABEL Charaxinae COLOR = (RGB 0.03529412 1.0 1.0) ;
	TAXAGROUPLABEL Satyrinae COLOR = (RGB 0.03529412 1.0 0.22745098) ;
	TAXAGROUPLABEL Calinaginae COLOR = (RGB 0.80784314 1.0 0.03529412) ;
	TAXAGROUPLABEL Danainae COLOR = (RGB 1.0 0.80784314 0.03529412) ;
	TAXAGROUPLABEL Libytheinae COLOR = (RGB 1.0 0.03529412 0.03529412) ;


END;

BEGIN SETS;
	TAXPARTITION * UNTITLED  =  Limenitidinae :  1 -  36, Heliconiinae :  37 -  61, Apaturinae :  62 -  78, Biblidinae :  79 -  105, Cyrestinae :  106 -  108, Nymphalinae :  109 -  149, Pseudergolinae :  150 -  153, Charaxinae :  154 -  168, Satyrinae :  169 -  294, Calinaginae :  295, Danainae :  296 -  343, Libytheinae :  344 -  345;

END;

BEGIN MESQUITECHARMODELS;
	ProbModelSet * UNTITLED   =  'Mk1 (est.)':  1 -  36;
END;

BEGIN ASSUMPTIONS;
		USERTYPE 'Costly_gains' (Stepmatrix) = 
		 56
	0	1	2	3	4	5	6	7	8	9	A	B	C	D	E	F	G	H	J	K	M	N	P	Q	R	S	T	U	V	W	X	Y	Z	a	b	c	d	e	f	g	h	j	k	m	n	p	q	r	s	t	u	v	w	x	y	z
	0	2	1	1	1	1	1	1	1	1	1	1	1	1	1	1	1	1	1	1	1	1	1	1	1	1	1	1	1	1	1	1	1	1	1	1	1	1	1	1	1	1	1	1	1	1	1	1	1	1	1	1	1	1	1	1
	1	0	1	1	1	1	1	1	1	1	1	1	1	1	1	1	1	1	1	1	1	1	1	1	1	1	1	1	1	1	1	1	1	1	1	1	1	1	1	1	1	1	1	1	1	1	1	1	1	1	1	1	1	1	1	1
	1	1	0	1	1	1	1	1	1	1	1	1	1	1	1	1	1	1	1	1	1	1	1	1	1	1	1	1	1	1	1	1	1	1	1	1	1	1	1	1	1	1	1	1	1	1	1	1	1	1	1	1	1	1	1	1
	1	1	1	0	1	1	1	1	1	1	1	1	1	1	1	1	1	1	1	1	1	1	1	1	1	1	1	1	1	1	1	1	1	1	1	1	1	1	1	1	1	1	1	1	1	1	1	1	1	1	1	1	1	1	1	1
	1	1	1	1	0	1	1	1	1	1	1	1	1	1	1	1	1	1	1	1	1	1	1	1	1	1	1	1	1	1	1	1	1	1	1	1	1	1	1	1	1	1	1	1	1	1	1	1	1	1	1	1	1	1	1	1
	1	1	1	1	1	0	1	1	1	1	1	1	1	1	1	1	1	1	1	1	1	1	1	1	1	1	1	1	1	1	1	1	1	1	1	1	1	1	1	1	1	1	1	1	1	1	1	1	1	1	1	1	1	1	1	1
	1	1	1	1	1	1	0	1	1	1	1	1	1	1	1	1	1	1	1	1	1	1	1	1	1	1	1	1	1	1	1	1	1	1	1	1	1	1	1	1	1	1	1	1	1	1	1	1	1	1	1	1	1	1	1	1
	1	1	1	1	1	1	1	0	1	1	1	1	1	1	1	1	1	1	1	1	1	1	1	1	1	1	1	1	1	1	1	1	1	1	1	1	1	1	1	1	1	1	1	1	1	1	1	1	1	1	1	1	1	1	1	1
	1	1	1	1	1	1	1	1	0	1	1	1	1	1	1	1	1	1	1	1	1	1	1	1	1	1	1	1	1	1	1	1	1	1	1	1	1	1	1	1	1	1	1	1	1	1	1	1	1	1	1	1	1	1	1	1
	1	1	1	1	1	1	1	1	1	0	1	1	1	1	1	1	1	1	1	1	1	1	1	1	1	1	1	1	1	1	1	1	1	1	1	1	1	1	1	1	1	1	1	1	1	1	1	1	1	1	1	1	1	1	1	1
	1	1	1	1	1	1	1	1	1	1	0	1	1	1	1	1	1	1	1	1	1	1	1	1	1	1	1	1	1	1	1	1	1	1	1	1	1	1	1	1	1	1	1	1	1	1	1	1	1	1	1	1	1	1	1	1
	1	1	1	1	1	1	1	1	1	1	1	0	1	1	1	1	1	1	1	1	1	1	1	1	1	1	1	1	1	1	1	1	1	1	1	1	1	1	1	1	1	1	1	1	1	1	1	1	1	1	1	1	1	1	1	1
	1	1	1	1	1	1	1	1	1	1	1	1	0	1	1	1	1	1	1	1	1	1	1	1	1	1	1	1	1	1	1	1	1	1	1	1	1	1	1	1	1	1	1	1	1	1	1	1	1	1	1	1	1	1	1	1
	1	1	1	1	1	1	1	1	1	1	1	1	1	0	1	1	1	1	1	1	1	1	1	1	1	1	1	1	1	1	1	1	1	1	1	1	1	1	1	1	1	1	1	1	1	1	1	1	1	1	1	1	1	1	1	1
	1	1	1	1	1	1	1	1	1	1	1	1	1	1	0	1	1	1	1	1	1	1	1	1	1	1	1	1	1	1	1	1	1	1	1	1	1	1	1	1	1	1	1	1	1	1	1	1	1	1	1	1	1	1	1	1
	1	1	1	1	1	1	1	1	1	1	1	1	1	1	1	0	1	1	1	1	1	1	1	1	1	1	1	1	1	1	1	1	1	1	1	1	1	1	1	1	1	1	1	1	1	1	1	1	1	1	1	1	1	1	1	1
	1	1	1	1	1	1	1	1	1	1	1	1	1	1	1	1	0	1	1	1	1	1	1	1	1	1	1	1	1	1	1	1	1	1	1	1	1	1	1	1	1	1	1	1	1	1	1	1	1	1	1	1	1	1	1	1
	1	1	1	1	1	1	1	1	1	1	1	1	1	1	1	1	1	0	1	1	1	1	1	1	1	1	1	1	1	1	1	1	1	1	1	1	1	1	1	1	1	1	1	1	1	1	1	1	1	1	1	1	1	1	1	1
	1	1	1	1	1	1	1	1	1	1	1	1	1	1	1	1	1	1	0	1	1	1	1	1	1	1	1	1	1	1	1	1	1	1	1	1	1	1	1	1	1	1	1	1	1	1	1	1	1	1	1	1	1	1	1	1
	1	1	1	1	1	1	1	1	1	1	1	1	1	1	1	1	1	1	1	0	1	1	1	1	1	1	1	1	1	1	1	1	1	1	1	1	1	1	1	1	1	1	1	1	1	1	1	1	1	1	1	1	1	1	1	1
	1	1	1	1	1	1	1	1	1	1	1	1	1	1	1	1	1	1	1	1	0	1	1	1	1	1	1	1	1	1	1	1	1	1	1	1	1	1	1	1	1	1	1	1	1	1	1	1	1	1	1	1	1	1	1	1
	1	1	1	1	1	1	1	1	1	1	1	1	1	1	1	1	1	1	1	1	1	0	1	1	1	1	1	1	1	1	1	1	1	1	1	1	1	1	1	1	1	1	1	1	1	1	1	1	1	1	1	1	1	1	1	1
	1	1	1	1	1	1	1	1	1	1	1	1	1	1	1	1	1	1	1	1	1	1	0	1	1	1	1	1	1	1	1	1	1	1	1	1	1	1	1	1	1	1	1	1	1	1	1	1	1	1	1	1	1	1	1	1
	1	1	1	1	1	1	1	1	1	1	1	1	1	1	1	1	1	1	1	1	1	1	1	0	1	1	1	1	1	1	1	1	1	1	1	1	1	1	1	1	1	1	1	1	1	1	1	1	1	1	1	1	1	1	1	1
	1	1	1	1	1	1	1	1	1	1	1	1	1	1	1	1	1	1	1	1	1	1	1	1	0	1	1	1	1	1	1	1	1	1	1	1	1	1	1	1	1	1	1	1	1	1	1	1	1	1	1	1	1	1	1	1
	1	1	1	1	1	1	1	1	1	1	1	1	1	1	1	1	1	1	1	1	1	1	1	1	1	0	1	1	1	1	1	1	1	1	1	1	1	1	1	1	1	1	1	1	1	1	1	1	1	1	1	1	1	1	1	1
	1	1	1	1	1	1	1	1	1	1	1	1	1	1	1	1	1	1	1	1	1	1	1	1	1	1	0	1	1	1	1	1	1	1	1	1	1	1	1	1	1	1	1	1	1	1	1	1	1	1	1	1	1	1	1	1
	1	1	1	1	1	1	1	1	1	1	1	1	1	1	1	1	1	1	1	1	1	1	1	1	1	1	1	0	1	1	1	1	1	1	1	1	1	1	1	1	1	1	1	1	1	1	1	1	1	1	1	1	1	1	1	1
	1	1	1	1	1	1	1	1	1	1	1	1	1	1	1	1	1	1	1	1	1	1	1	1	1	1	1	1	0	1	1	1	1	1	1	1	1	1	1	1	1	1	1	1	1	1	1	1	1	1	1	1	1	1	1	1
	1	1	1	1	1	1	1	1	1	1	1	1	1	1	1	1	1	1	1	1	1	1	1	1	1	1	1	1	1	0	1	1	1	1	1	1	1	1	1	1	1	1	1	1	1	1	1	1	1	1	1	1	1	1	1	1
	1	1	1	1	1	1	1	1	1	1	1	1	1	1	1	1	1	1	1	1	1	1	1	1	1	1	1	1	1	1	0	1	1	1	1	1	1	1	1	1	1	1	1	1	1	1	1	1	1	1	1	1	1	1	1	1
	1	1	1	1	1	1	1	1	1	1	1	1	1	1	1	1	1	1	1	1	1	1	1	1	1	1	1	1	1	1	1	0	1	1	1	1	1	1	1	1	1	1	1	1	1	1	1	1	1	1	1	1	1	1	1	1
	1	1	1	1	1	1	1	1	1	1	1	1	1	1	1	1	1	1	1	1	1	1	1	1	1	1	1	1	1	1	1	1	0	1	1	1	1	1	1	1	1	1	1	1	1	1	1	1	1	1	1	1	1	1	1	1
	1	1	1	1	1	1	1	1	1	1	1	1	1	1	1	1	1	1	1	1	1	1	1	1	1	1	1	1	1	1	1	1	1	0	1	1	1	1	1	1	1	1	1	1	1	1	1	1	1	1	1	1	1	1	1	1
	1	1	1	1	1	1	1	1	1	1	1	1	1	1	1	1	1	1	1	1	1	1	1	1	1	1	1	1	1	1	1	1	1	1	0	1	1	1	1	1	1	1	1	1	1	1	1	1	1	1	1	1	1	1	1	1
	1	1	1	1	1	1	1	1	1	1	1	1	1	1	1	1	1	1	1	1	1	1	1	1	1	1	1	1	1	1	1	1	1	1	1	0	1	1	1	1	1	1	1	1	1	1	1	1	1	1	1	1	1	1	1	1
	1	1	1	1	1	1	1	1	1	1	1	1	1	1	1	1	1	1	1	1	1	1	1	1	1	1	1	1	1	1	1	1	1	1	1	1	0	1	1	1	1	1	1	1	1	1	1	1	1	1	1	1	1	1	1	1
	1	1	1	1	1	1	1	1	1	1	1	1	1	1	1	1	1	1	1	1	1	1	1	1	1	1	1	1	1	1	1	1	1	1	1	1	1	0	1	1	1	1	1	1	1	1	1	1	1	1	1	1	1	1	1	1
	1	1	1	1	1	1	1	1	1	1	1	1	1	1	1	1	1	1	1	1	1	1	1	1	1	1	1	1	1	1	1	1	1	1	1	1	1	1	0	1	1	1	1	1	1	1	1	1	1	1	1	1	1	1	1	1
	1	1	1	1	1	1	1	1	1	1	1	1	1	1	1	1	1	1	1	1	1	1	1	1	1	1	1	1	1	1	1	1	1	1	1	1	1	1	1	0	1	1	1	1	1	1	1	1	1	1	1	1	1	1	1	1
	1	1	1	1	1	1	1	1	1	1	1	1	1	1	1	1	1	1	1	1	1	1	1	1	1	1	1	1	1	1	1	1	1	1	1	1	1	1	1	1	0	1	1	1	1	1	1	1	1	1	1	1	1	1	1	1
	1	1	1	1	1	1	1	1	1	1	1	1	1	1	1	1	1	1	1	1	1	1	1	1	1	1	1	1	1	1	1	1	1	1	1	1	1	1	1	1	1	0	1	1	1	1	1	1	1	1	1	1	1	1	1	1
	1	1	1	1	1	1	1	1	1	1	1	1	1	1	1	1	1	1	1	1	1	1	1	1	1	1	1	1	1	1	1	1	1	1	1	1	1	1	1	1	1	1	0	1	1	1	1	1	1	1	1	1	1	1	1	1
	1	1	1	1	1	1	1	1	1	1	1	1	1	1	1	1	1	1	1	1	1	1	1	1	1	1	1	1	1	1	1	1	1	1	1	1	1	1	1	1	1	1	1	0	1	1	1	1	1	1	1	1	1	1	1	1
	1	1	1	1	1	1	1	1	1	1	1	1	1	1	1	1	1	1	1	1	1	1	1	1	1	1	1	1	1	1	1	1	1	1	1	1	1	1	1	1	1	1	1	1	0	1	1	1	1	1	1	1	1	1	1	1
	1	1	1	1	1	1	1	1	1	1	1	1	1	1	1	1	1	1	1	1	1	1	1	1	1	1	1	1	1	1	1	1	1	1	1	1	1	1	1	1	1	1	1	1	1	0	1	1	1	1	1	1	1	1	1	1
	1	1	1	1	1	1	1	1	1	1	1	1	1	1	1	1	1	1	1	1	1	1	1	1	1	1	1	1	1	1	1	1	1	1	1	1	1	1	1	1	1	1	1	1	1	1	0	1	1	1	1	1	1	1	1	1
	1	1	1	1	1	1	1	1	1	1	1	1	1	1	1	1	1	1	1	1	1	1	1	1	1	1	1	1	1	1	1	1	1	1	1	1	1	1	1	1	1	1	1	1	1	1	1	0	1	1	1	1	1	1	1	1
	1	1	1	1	1	1	1	1	1	1	1	1	1	1	1	1	1	1	1	1	1	1	1	1	1	1	1	1	1	1	1	1	1	1	1	1	1	1	1	1	1	1	1	1	1	1	1	1	0	1	1	1	1	1	1	1
	1	1	1	1	1	1	1	1	1	1	1	1	1	1	1	1	1	1	1	1	1	1	1	1	1	1	1	1	1	1	1	1	1	1	1	1	1	1	1	1	1	1	1	1	1	1	1	1	1	0	1	1	1	1	1	1
	1	1	1	1	1	1	1	1	1	1	1	1	1	1	1	1	1	1	1	1	1	1	1	1	1	1	1	1	1	1	1	1	1	1	1	1	1	1	1	1	1	1	1	1	1	1	1	1	1	1	0	1	1	1	1	1
	1	1	1	1	1	1	1	1	1	1	1	1	1	1	1	1	1	1	1	1	1	1	1	1	1	1	1	1	1	1	1	1	1	1	1	1	1	1	1	1	1	1	1	1	1	1	1	1	1	1	1	0	1	1	1	1
	1	1	1	1	1	1	1	1	1	1	1	1	1	1	1	1	1	1	1	1	1	1	1	1	1	1	1	1	1	1	1	1	1	1	1	1	1	1	1	1	1	1	1	1	1	1	1	1	1	1	1	1	0	1	1	1
	1	1	1	1	1	1	1	1	1	1	1	1	1	1	1	1	1	1	1	1	1	1	1	1	1	1	1	1	1	1	1	1	1	1	1	1	1	1	1	1	1	1	1	1	1	1	1	1	1	1	1	1	1	0	1	1
	1	1	1	1	1	1	1	1	1	1	1	1	1	1	1	1	1	1	1	1	1	1	1	1	1	1	1	1	1	1	1	1	1	1	1	1	1	1	1	1	1	1	1	1	1	1	1	1	1	1	1	1	1	1	0	1
	1	1	1	1	1	1	1	1	1	1	1	1	1	1	1	1	1	1	1	1	1	1	1	1	1	1	1	1	1	1	1	1	1	1	1	1	1	1	1	1	1	1	1	1	1	1	1	1	1	1	1	1	1	1	1	0
;
	USERTYPE VeryCostlyGains (Stepmatrix) = 
		 56
	0	1	2	3	4	5	6	7	8	9	A	B	C	D	E	F	G	H	J	K	M	N	P	Q	R	S	T	U	V	W	X	Y	Z	a	b	c	d	e	f	g	h	j	k	m	n	p	q	r	s	t	u	v	w	x	y	z
	0	5	1	1	1	1	1	1	1	1	1	1	1	1	1	1	1	1	1	1	1	1	1	1	1	1	1	1	1	1	1	1	1	1	1	1	1	1	1	1	1	1	1	1	1	1	1	1	1	1	1	1	1	1	1	1
	1	0	1	1	1	1	1	1	1	1	1	1	1	1	1	1	1	1	1	1	1	1	1	1	1	1	1	1	1	1	1	1	1	1	1	1	1	1	1	1	1	1	1	1	1	1	1	1	1	1	1	1	1	1	1	1
	1	1	0	1	1	1	1	1	1	1	1	1	1	1	1	1	1	1	1	1	1	1	1	1	1	1	1	1	1	1	1	1	1	1	1	1	1	1	1	1	1	1	1	1	1	1	1	1	1	1	1	1	1	1	1	1
	1	1	1	0	1	1	1	1	1	1	1	1	1	1	1	1	1	1	1	1	1	1	1	1	1	1	1	1	1	1	1	1	1	1	1	1	1	1	1	1	1	1	1	1	1	1	1	1	1	1	1	1	1	1	1	1
	1	1	1	1	0	1	1	1	1	1	1	1	1	1	1	1	1	1	1	1	1	1	1	1	1	1	1	1	1	1	1	1	1	1	1	1	1	1	1	1	1	1	1	1	1	1	1	1	1	1	1	1	1	1	1	1
	1	1	1	1	1	0	1	1	1	1	1	1	1	1	1	1	1	1	1	1	1	1	1	1	1	1	1	1	1	1	1	1	1	1	1	1	1	1	1	1	1	1	1	1	1	1	1	1	1	1	1	1	1	1	1	1
	1	1	1	1	1	1	0	1	1	1	1	1	1	1	1	1	1	1	1	1	1	1	1	1	1	1	1	1	1	1	1	1	1	1	1	1	1	1	1	1	1	1	1	1	1	1	1	1	1	1	1	1	1	1	1	1
	1	1	1	1	1	1	1	0	1	1	1	1	1	1	1	1	1	1	1	1	1	1	1	1	1	1	1	1	1	1	1	1	1	1	1	1	1	1	1	1	1	1	1	1	1	1	1	1	1	1	1	1	1	1	1	1
	1	1	1	1	1	1	1	1	0	1	1	1	1	1	1	1	1	1	1	1	1	1	1	1	1	1	1	1	1	1	1	1	1	1	1	1	1	1	1	1	1	1	1	1	1	1	1	1	1	1	1	1	1	1	1	1
	1	1	1	1	1	1	1	1	1	0	1	1	1	1	1	1	1	1	1	1	1	1	1	1	1	1	1	1	1	1	1	1	1	1	1	1	1	1	1	1	1	1	1	1	1	1	1	1	1	1	1	1	1	1	1	1
	1	1	1	1	1	1	1	1	1	1	0	1	1	1	1	1	1	1	1	1	1	1	1	1	1	1	1	1	1	1	1	1	1	1	1	1	1	1	1	1	1	1	1	1	1	1	1	1	1	1	1	1	1	1	1	1
	1	1	1	1	1	1	1	1	1	1	1	0	1	1	1	1	1	1	1	1	1	1	1	1	1	1	1	1	1	1	1	1	1	1	1	1	1	1	1	1	1	1	1	1	1	1	1	1	1	1	1	1	1	1	1	1
	1	1	1	1	1	1	1	1	1	1	1	1	0	1	1	1	1	1	1	1	1	1	1	1	1	1	1	1	1	1	1	1	1	1	1	1	1	1	1	1	1	1	1	1	1	1	1	1	1	1	1	1	1	1	1	1
	1	1	1	1	1	1	1	1	1	1	1	1	1	0	1	1	1	1	1	1	1	1	1	1	1	1	1	1	1	1	1	1	1	1	1	1	1	1	1	1	1	1	1	1	1	1	1	1	1	1	1	1	1	1	1	1
	1	1	1	1	1	1	1	1	1	1	1	1	1	1	0	1	1	1	1	1	1	1	1	1	1	1	1	1	1	1	1	1	1	1	1	1	1	1	1	1	1	1	1	1	1	1	1	1	1	1	1	1	1	1	1	1
	1	1	1	1	1	1	1	1	1	1	1	1	1	1	1	0	1	1	1	1	1	1	1	1	1	1	1	1	1	1	1	1	1	1	1	1	1	1	1	1	1	1	1	1	1	1	1	1	1	1	1	1	1	1	1	1
	1	1	1	1	1	1	1	1	1	1	1	1	1	1	1	1	0	1	1	1	1	1	1	1	1	1	1	1	1	1	1	1	1	1	1	1	1	1	1	1	1	1	1	1	1	1	1	1	1	1	1	1	1	1	1	1
	1	1	1	1	1	1	1	1	1	1	1	1	1	1	1	1	1	0	1	1	1	1	1	1	1	1	1	1	1	1	1	1	1	1	1	1	1	1	1	1	1	1	1	1	1	1	1	1	1	1	1	1	1	1	1	1
	1	1	1	1	1	1	1	1	1	1	1	1	1	1	1	1	1	1	0	1	1	1	1	1	1	1	1	1	1	1	1	1	1	1	1	1	1	1	1	1	1	1	1	1	1	1	1	1	1	1	1	1	1	1	1	1
	1	1	1	1	1	1	1	1	1	1	1	1	1	1	1	1	1	1	1	0	1	1	1	1	1	1	1	1	1	1	1	1	1	1	1	1	1	1	1	1	1	1	1	1	1	1	1	1	1	1	1	1	1	1	1	1
	1	1	1	1	1	1	1	1	1	1	1	1	1	1	1	1	1	1	1	1	0	1	1	1	1	1	1	1	1	1	1	1	1	1	1	1	1	1	1	1	1	1	1	1	1	1	1	1	1	1	1	1	1	1	1	1
	1	1	1	1	1	1	1	1	1	1	1	1	1	1	1	1	1	1	1	1	1	0	1	1	1	1	1	1	1	1	1	1	1	1	1	1	1	1	1	1	1	1	1	1	1	1	1	1	1	1	1	1	1	1	1	1
	1	1	1	1	1	1	1	1	1	1	1	1	1	1	1	1	1	1	1	1	1	1	0	1	1	1	1	1	1	1	1	1	1	1	1	1	1	1	1	1	1	1	1	1	1	1	1	1	1	1	1	1	1	1	1	1
	1	1	1	1	1	1	1	1	1	1	1	1	1	1	1	1	1	1	1	1	1	1	1	0	1	1	1	1	1	1	1	1	1	1	1	1	1	1	1	1	1	1	1	1	1	1	1	1	1	1	1	1	1	1	1	1
	1	1	1	1	1	1	1	1	1	1	1	1	1	1	1	1	1	1	1	1	1	1	1	1	0	1	1	1	1	1	1	1	1	1	1	1	1	1	1	1	1	1	1	1	1	1	1	1	1	1	1	1	1	1	1	1
	1	1	1	1	1	1	1	1	1	1	1	1	1	1	1	1	1	1	1	1	1	1	1	1	1	0	1	1	1	1	1	1	1	1	1	1	1	1	1	1	1	1	1	1	1	1	1	1	1	1	1	1	1	1	1	1
	1	1	1	1	1	1	1	1	1	1	1	1	1	1	1	1	1	1	1	1	1	1	1	1	1	1	0	1	1	1	1	1	1	1	1	1	1	1	1	1	1	1	1	1	1	1	1	1	1	1	1	1	1	1	1	1
	1	1	1	1	1	1	1	1	1	1	1	1	1	1	1	1	1	1	1	1	1	1	1	1	1	1	1	0	1	1	1	1	1	1	1	1	1	1	1	1	1	1	1	1	1	1	1	1	1	1	1	1	1	1	1	1
	1	1	1	1	1	1	1	1	1	1	1	1	1	1	1	1	1	1	1	1	1	1	1	1	1	1	1	1	0	1	1	1	1	1	1	1	1	1	1	1	1	1	1	1	1	1	1	1	1	1	1	1	1	1	1	1
	1	1	1	1	1	1	1	1	1	1	1	1	1	1	1	1	1	1	1	1	1	1	1	1	1	1	1	1	1	0	1	1	1	1	1	1	1	1	1	1	1	1	1	1	1	1	1	1	1	1	1	1	1	1	1	1
	1	1	1	1	1	1	1	1	1	1	1	1	1	1	1	1	1	1	1	1	1	1	1	1	1	1	1	1	1	1	0	1	1	1	1	1	1	1	1	1	1	1	1	1	1	1	1	1	1	1	1	1	1	1	1	1
	1	1	1	1	1	1	1	1	1	1	1	1	1	1	1	1	1	1	1	1	1	1	1	1	1	1	1	1	1	1	1	0	1	1	1	1	1	1	1	1	1	1	1	1	1	1	1	1	1	1	1	1	1	1	1	1
	1	1	1	1	1	1	1	1	1	1	1	1	1	1	1	1	1	1	1	1	1	1	1	1	1	1	1	1	1	1	1	1	0	1	1	1	1	1	1	1	1	1	1	1	1	1	1	1	1	1	1	1	1	1	1	1
	1	1	1	1	1	1	1	1	1	1	1	1	1	1	1	1	1	1	1	1	1	1	1	1	1	1	1	1	1	1	1	1	1	0	1	1	1	1	1	1	1	1	1	1	1	1	1	1	1	1	1	1	1	1	1	1
	1	1	1	1	1	1	1	1	1	1	1	1	1	1	1	1	1	1	1	1	1	1	1	1	1	1	1	1	1	1	1	1	1	1	0	1	1	1	1	1	1	1	1	1	1	1	1	1	1	1	1	1	1	1	1	1
	1	1	1	1	1	1	1	1	1	1	1	1	1	1	1	1	1	1	1	1	1	1	1	1	1	1	1	1	1	1	1	1	1	1	1	0	1	1	1	1	1	1	1	1	1	1	1	1	1	1	1	1	1	1	1	1
	1	1	1	1	1	1	1	1	1	1	1	1	1	1	1	1	1	1	1	1	1	1	1	1	1	1	1	1	1	1	1	1	1	1	1	1	0	1	1	1	1	1	1	1	1	1	1	1	1	1	1	1	1	1	1	1
	1	1	1	1	1	1	1	1	1	1	1	1	1	1	1	1	1	1	1	1	1	1	1	1	1	1	1	1	1	1	1	1	1	1	1	1	1	0	1	1	1	1	1	1	1	1	1	1	1	1	1	1	1	1	1	1
	1	1	1	1	1	1	1	1	1	1	1	1	1	1	1	1	1	1	1	1	1	1	1	1	1	1	1	1	1	1	1	1	1	1	1	1	1	1	0	1	1	1	1	1	1	1	1	1	1	1	1	1	1	1	1	1
	1	1	1	1	1	1	1	1	1	1	1	1	1	1	1	1	1	1	1	1	1	1	1	1	1	1	1	1	1	1	1	1	1	1	1	1	1	1	1	0	1	1	1	1	1	1	1	1	1	1	1	1	1	1	1	1
	1	1	1	1	1	1	1	1	1	1	1	1	1	1	1	1	1	1	1	1	1	1	1	1	1	1	1	1	1	1	1	1	1	1	1	1	1	1	1	1	0	1	1	1	1	1	1	1	1	1	1	1	1	1	1	1
	1	1	1	1	1	1	1	1	1	1	1	1	1	1	1	1	1	1	1	1	1	1	1	1	1	1	1	1	1	1	1	1	1	1	1	1	1	1	1	1	1	0	1	1	1	1	1	1	1	1	1	1	1	1	1	1
	1	1	1	1	1	1	1	1	1	1	1	1	1	1	1	1	1	1	1	1	1	1	1	1	1	1	1	1	1	1	1	1	1	1	1	1	1	1	1	1	1	1	0	1	1	1	1	1	1	1	1	1	1	1	1	1
	1	1	1	1	1	1	1	1	1	1	1	1	1	1	1	1	1	1	1	1	1	1	1	1	1	1	1	1	1	1	1	1	1	1	1	1	1	1	1	1	1	1	1	0	1	1	1	1	1	1	1	1	1	1	1	1
	1	1	1	1	1	1	1	1	1	1	1	1	1	1	1	1	1	1	1	1	1	1	1	1	1	1	1	1	1	1	1	1	1	1	1	1	1	1	1	1	1	1	1	1	0	1	1	1	1	1	1	1	1	1	1	1
	1	1	1	1	1	1	1	1	1	1	1	1	1	1	1	1	1	1	1	1	1	1	1	1	1	1	1	1	1	1	1	1	1	1	1	1	1	1	1	1	1	1	1	1	1	0	1	1	1	1	1	1	1	1	1	1
	1	1	1	1	1	1	1	1	1	1	1	1	1	1	1	1	1	1	1	1	1	1	1	1	1	1	1	1	1	1	1	1	1	1	1	1	1	1	1	1	1	1	1	1	1	1	0	1	1	1	1	1	1	1	1	1
	1	1	1	1	1	1	1	1	1	1	1	1	1	1	1	1	1	1	1	1	1	1	1	1	1	1	1	1	1	1	1	1	1	1	1	1	1	1	1	1	1	1	1	1	1	1	1	0	1	1	1	1	1	1	1	1
	1	1	1	1	1	1	1	1	1	1	1	1	1	1	1	1	1	1	1	1	1	1	1	1	1	1	1	1	1	1	1	1	1	1	1	1	1	1	1	1	1	1	1	1	1	1	1	1	0	1	1	1	1	1	1	1
	1	1	1	1	1	1	1	1	1	1	1	1	1	1	1	1	1	1	1	1	1	1	1	1	1	1	1	1	1	1	1	1	1	1	1	1	1	1	1	1	1	1	1	1	1	1	1	1	1	0	1	1	1	1	1	1
	1	1	1	1	1	1	1	1	1	1	1	1	1	1	1	1	1	1	1	1	1	1	1	1	1	1	1	1	1	1	1	1	1	1	1	1	1	1	1	1	1	1	1	1	1	1	1	1	1	1	0	1	1	1	1	1
	1	1	1	1	1	1	1	1	1	1	1	1	1	1	1	1	1	1	1	1	1	1	1	1	1	1	1	1	1	1	1	1	1	1	1	1	1	1	1	1	1	1	1	1	1	1	1	1	1	1	1	0	1	1	1	1
	1	1	1	1	1	1	1	1	1	1	1	1	1	1	1	1	1	1	1	1	1	1	1	1	1	1	1	1	1	1	1	1	1	1	1	1	1	1	1	1	1	1	1	1	1	1	1	1	1	1	1	1	0	1	1	1
	1	1	1	1	1	1	1	1	1	1	1	1	1	1	1	1	1	1	1	1	1	1	1	1	1	1	1	1	1	1	1	1	1	1	1	1	1	1	1	1	1	1	1	1	1	1	1	1	1	1	1	1	1	0	1	1
	1	1	1	1	1	1	1	1	1	1	1	1	1	1	1	1	1	1	1	1	1	1	1	1	1	1	1	1	1	1	1	1	1	1	1	1	1	1	1	1	1	1	1	1	1	1	1	1	1	1	1	1	1	1	0	1
	1	1	1	1	1	1	1	1	1	1	1	1	1	1	1	1	1	1	1	1	1	1	1	1	1	1	1	1	1	1	1	1	1	1	1	1	1	1	1	1	1	1	1	1	1	1	1	1	1	1	1	1	1	1	1	0
;

	TYPESET * UNTITLED   =  unord:  1 -  36;

END;

Begin MESQUITE;
		MESQUITESCRIPTVERSION 2;
		TITLE AUTO;
		tell ProjectCoordinator;
		timeSaved 1371022584856;
		getEmployee #mesquite.minimal.ManageTaxa.ManageTaxa;
		tell It;
			setID 0 7669984527927256149;
			tell It;
				setDefaultOrder  0 1 2 3 5 6 7 8 9 10 12 13 15 16 17 18 19 20 22 23 24 25 26 27 30 31 32 34 36 37 38 40 42 44 45 46 50 52 53 54 55 56 57 58 59 60 1207 61 63 65 66 67 68 69 71 72 73 74 75 76 77 78 79 80 81 83 84 85 86 87 88 90 91 92 94 95 96 97 420 421 423 424 425 426 427 428 430 431 432 434 435 437 438 439 440 441 442 443 446 447 449 450 451 452 526 104 105 106 107 109 110 111 112 113 114 115 453 454 461 462 463 465 504 119 120 121 122 123 125 126 128 129 131 132 135 136 137 138 139 140 141 142 143 144 145 146 147 148 149 150 151 152 153 470 471 472 155 156 473 475 476 477 479 480 481 158 482 483 159 160 162 163 164 165 166 169 171 172 174 175 177 178 179 180 181 183 184 185 186 187 188 189 190 193 196 197 198 199 200 201 203 204 207 208 209 210 211 212 213 217 218 219 221 228 229 231 234 239 242 243 244 245 246 247 248 259 260 261 263 264 268 269 270 271 272 273 275 276 277 278 279 280 281 282 283 286 292 293 294 295 301 303 304 306 307 308 309 310 311 312 313 315 316 317 319 320 321 322 325 326 327 328 329 330 331 332 334 339 340 341 342 344 345 346 347 349 350 352 353 354 355 356 357 358 359 360 361 362 363 364 365 366 367 368 369 371 372 373 374 375 376 377 378 379 380 381 382 384 385 387 388 389 390 391 393 394 397 398 399 400 401 402 403 405 406 407 409 411 412 413 415 416 417 418 419;
				attachments ;
			endTell;
		endTell;
		getEmployee #mesquite.charMatrices.ManageCharacters.ManageCharacters;
		tell It;
			setID 0 3243584427621025078;
			mqVersion 275;
			checksumv 0 3 3090537642 null  getNumChars 36 numChars 36 getNumTaxa 345 numTaxa 345   short true   bits 3   states 3   sumSquaresStatesOnly 14427.0 sumSquares 14427.0 longCompressibleToShort false usingShortMatrix true   NumFiles 1 NumMatrices 1;
			mqVersion;
		endTell;
		getWindow;
		tell It;
			suppress;
			setResourcesState false false 179;
			setPopoutState 400;
			setExplanationSize 0;
			setAnnotationSize 0;
			setFontIncAnnot 0;
			setFontIncExp 0;
			setSize 1596 992;
			setLocation 0 0;
			setFont SanSerif;
			setFontSize 10;
			getToolPalette;
			tell It;
			endTell;
			desuppress;
		endTell;
		getEmployee  #mesquite.minimal.ManageTaxa.ManageTaxa;
		tell It;
			showTaxa #7669984527927256149 #mesquite.lists.TaxonList.TaxonList;
			tell It;
				setTaxa #7669984527927256149;
				getWindow;
				tell It;
					newAssistant  #mesquite.lists.DefaultTaxaOrder.DefaultTaxaOrder;
					newAssistant  #mesquite.lists.TaxonListCurrPartition.TaxonListCurrPartition;
					setExplanationSize 30;
					setAnnotationSize 20;
					setFontIncAnnot 0;
					setFontIncExp 0;
					setSize 1417 925;
					setLocation 0 0;
					setFont SanSerif;
					setFontSize 10;
					getToolPalette;
					tell It;
						setTool mesquite.lists.TaxonList.TaxonListWindow.arrow;
					endTell;
				endTell;
				showWindow;
				getEmployee #mesquite.lists.ColorTaxon.ColorTaxon;
				tell It;
					setColor Red;
					removeColor off;
				endTell;
				getEmployee #mesquite.lists.TaxonListAnnotPanel.TaxonListAnnotPanel;
				tell It;
					togglePanel off;
				endTell;
			endTell;
		endTell;
		getEmployee  #mesquite.trees.ManageTrees.ManageTrees;
		tell It;
			getTreeBlock 0;
			tell It;
				setSelected  1;
				attachments ;
			endTell;
		endTell;
		getEmployee  #mesquite.trees.BasicTreeWindowCoord.BasicTreeWindowCoord;
		tell It;
			makeTreeWindow #7669984527927256149  #mesquite.trees.BasicTreeWindowMaker.BasicTreeWindowMaker;
			tell It;
				suppressEPCResponse;
				setTreeSource  #mesquite.trees.StoredTrees.StoredTrees;
				tell It;
					setTreeBlock 1;
					toggleUseWeights off;
				endTell;
				setAssignedID 1360.1307705642419.4070294646608004167;
				getTreeWindow;
				tell It;
					setExplanationSize 50;
					setAnnotationSize 20;
					setFontIncAnnot 0;
					setFontIncExp 0;
					setSize 1417 905;
					setLocation 0 0;
					setFont SanSerif;
					setFontSize 10;
					getToolPalette;
					tell It;
						setTool mesquite.trees.ConstrainNodeAge.BranchNotesToolExtra.NodeAgeConstraint;
					endTell;
					setActive;
					getTreeDrawCoordinator #mesquite.trees.BasicTreeDrawCoordinator.BasicTreeDrawCoordinator;
				tell It;
					suppress;
					setTreeDrawer  #mesquite.trees.SquareTree.SquareTree;
					tell It;
						setNodeLocs #mesquite.trees.NodeLocsStandard.NodeLocsStandard;
						tell It;
							branchLengthsToggle on;
							toggleScale on;
							toggleBroadScale off;
							toggleCenter off;
							toggleEven on;
						endTell;
						setEdgeWidth 6;
						orientUp;
						setCornerMode Right_Angle  50;
					endTell;
					setBackground White;
					setBranchColor Black;
					showNodeNumbers off;
					showBranchColors on;
					labelBranchLengths off;
					centerBrLenLabels on;
					showBrLensUnspecified on;
					showBrLenLabelsOnTerminals on;
					setBrLenLabelColor 0 0 255;
					setNumBrLenDecimals 6;
					desuppress;
					getEmployee #mesquite.trees.BasicDrawTaxonNames.BasicDrawTaxonNames;
					tell It;
						setColor Black;
						toggleColorPartition on;
						toggleShadePartition off;
						toggleShowFootnotes on;
						toggleNodeLabels on;
						toggleCenterNodeNames off;
						toggleShowNames on;
						namesAngle ?;
					endTell;
				endTell;
					setTreeNumber 1;
					setTree '(((((((1:10.0,2:10.0)Parthenini:47.0<nodeAgeConstraints = ''string:10'' >,((6:15.0<color = 2 >,7:15.0<color = 2 >):36.0<color = 2  , nodeAgeConstraints = ''string:15'' >,(((8:24.0<color = 2 >,9:24.0<color = 2 >,10:24.0<color = 2 >,11:24.0<color = 2 >,12:24.0<color = 2 >)Neptini:16.0<color = 2  , nodeAgeConstraints = ''string:24'' >,3:40.0):9.0<nodeAgeConstraints = ''string:40'' >,(((((29:14.0<color = 2 >,34:14.0<color = 2 >):5.0<nodeAgeConstraints = ''string:14'' >,30:19.0<color = 5 >,31:19.0<color = 5 >,32:19.0<color = 5 >,33:19.0<color = 5 >):4.0<color = 2  , nodeAgeConstraints = ''string:19'' >,(35:10.0<color = 2 >,36:10.0<color = 2 >):13.0<color = 2  , nodeAgeConstraints = ''string:10'' >)Limenitidini:19.0<color = 2  , nodeAgeConstraints = ''string:23'' >,(4:37.0,5:37.0):5.0<nodeAgeConstraints = ''string:37'' >):4.0<nodeAgeConstraints = ''string:42'' >,(((13:10.0,14:10.0<color = 5 >):17.830000000000002<nodeAgeConstraints = ''string:10'' >,(19:25.3,(17:23.0,(16:20.0,15:20.0):3.0<nodeAgeConstraints = ''string:20'' >):2.3000000000000007<nodeAgeConstraints = ''string:23'' >):2.530000000000001,18:27.830000000000002):11.169999999999998,(20:22.627000000000006,21:22.627000000000006,22:22.627000000000006,(28:20.570000000000004,((25:17.0,24:17.0):1.7000000000000028<nodeAgeConstraints = ''string:17'' >,(23:14.0,27:14.0):4.700000000000003<nodeAgeConstraints = ''string:14'' >):1.870000000000001):2.057000000000002,26:22.627000000000006):16.372999999999994)Adoliadini:7.0<nodeAgeConstraints = ''string:39'' >):3.0<nodeAgeConstraints = ''string:46'' >):2.0<nodeAgeConstraints = ''string:49'' >):6.0<nodeAgeConstraints = ''string:51'' >):11.0<nodeAgeConstraints = ''string:57'' >,(((((38:18.0,39:18.0):8.0<nodeAgeConstraints = ''string:18'' >,(40:16.0,41:16.0):10.0<nodeAgeConstraints = ''string:16'' >):4.0<nodeAgeConstraints = ''string:26'' >,(((42:23.0,43:23.0):2.3000000000000007<nodeAgeConstraints = ''string:23'' >,44:25.3):0.6999999999999993,45:26.0):4.0<nodeAgeConstraints = ''string:26'' >)Heliconiini:17.0<nodeAgeConstraints = ''string:30'' >,(37:44.0,(46:32.0<color = 11 >,47:32.0)Acraeini:12.0<nodeAgeConstraints = ''string:32'' >):3.0<nodeAgeConstraints = ''string:44'' >):9.0<nodeAgeConstraints = ''string:47'' >,((48:44.0,(49:32.0,51:32.0):12.0<nodeAgeConstraints = ''string:32'' >):5.0<nodeAgeConstraints = ''string:44'' >,((55:37.0,((52:17.0,53:17.0):4.0<nodeAgeConstraints = ''string:17'' >,54:21.0):16.0<nodeAgeConstraints = ''string:21'' >)Vagrantini:5.0<nodeAgeConstraints = ''string:37'' >,(50:37.0,(56:29.0,(57:25.0,(58:17.0,(59:14.0,(60:11.0,61:11.0):3.0<nodeAgeConstraints = ''string:11'' >):3.0<nodeAgeConstraints = ''string:14'' >):8.0<nodeAgeConstraints = ''string:17'' >):4.0<nodeAgeConstraints = ''string:25'' >)Argynnini:8.0<nodeAgeConstraints = ''string:29'' >):5.0<nodeAgeConstraints = ''string:37'' >):7.0<nodeAgeConstraints = ''string:42'' >):7.0<nodeAgeConstraints = ''string:49'' >):12.0<nodeAgeConstraints = ''string:56'' >):11.0<nodeAgeConstraints = ''string:68'' >,(((((((((62:10.0,63:10.0):1.0<nodeAgeConstraints = ''string:10'' >,73:11.0):7.150000000000002,(72:16.5,(68:15.0,71:15.0):1.5<nodeAgeConstraints = ''string:15'' >):1.6500000000000021):10.849999999999998,78:29.0):4.0<nodeAgeConstraints = ''string:29'' >,65:33.0):11.0<nodeAgeConstraints = ''string:33'' >,((75:10.0,67:10.0):23.0<nodeAgeConstraints = ''string:10'' >,((66:10.0,70:10.0):21.0<nodeAgeConstraints = ''string:10'' >,(77:25.0,64:25.0):6.0<nodeAgeConstraints = ''string:25'' >):2.0<nodeAgeConstraints = ''string:31'' >):11.0<nodeAgeConstraints = ''string:33'' >,(69:10.0,74:10.0):34.0<nodeAgeConstraints = ''string:10'' >,76:44.0)Apaturinae:18.0<nodeAgeConstraints = ''string:44'' >,(((((81:19.0<color = 2 >,(84:17.0<color = 2 >,(83:14.0<color = 2 >,82:14.0<color = 2 >):3.0<nodeAgeConstraints = ''string:14'' >):2.0<nodeAgeConstraints = ''string:17'' >):3.0<nodeAgeConstraints = ''string:19'' >,(85:18.0<color = 2 >,86:18.0<color = 2 >):4.0<nodeAgeConstraints = ''string:18'' >)Biblidini:1.0<nodeAgeConstraints = ''string:22'' >,80:23.0<color = 2 >):6.0<nodeAgeConstraints = ''string:23'' >,79:29.0<color = 2 >):14.0<nodeAgeConstraints = ''string:29'' >,(101:37.77777777777778,((92:34.0,93:34.0,(95:12.0,94:12.0):22.0<nodeAgeConstraints = ''string:12'' >)Ageroniini:1.8888888888888928<nodeAgeConstraints = ''string:34'' >,(((88:18.0<color = 2 >,87:18.0<color = 2 >):3.0<nodeAgeConstraints = ''string:18'' >,89:21.0<color = 2 >):11.142857142857139<nodeAgeConstraints = ''string:21'' >,(91:27.0<color = 2 >,90:27.0<color = 2 >):5.142857142857139<color = 2  , nodeAgeConstraints = ''string:27'' >,((96:27.500000000000004,(97:25.0,(98:21.0,(99:13.0,100:13.0):8.0<nodeAgeConstraints = ''string:13'' >):4.0<nodeAgeConstraints = ''string:21'' >):2.5000000000000036<nodeAgeConstraints = ''string:25'' >)Epiphilini:2.4999999999999964,(((102:17.0,103:17.0):2.0<nodeAgeConstraints = ''string:17'' >,105:19.0):1.9000000000000021<nodeAgeConstraints = ''string:19'' >,104:20.900000000000002)Callicorini:9.099999999999998):2.142857142857139<nodeAgeConstraints = ''string:30'' >):3.746031746031754):1.8888888888888857):5.222222222222221):19.0<nodeAgeConstraints = ''string:43'' >):4.0<nodeAgeConstraints = ''string:62'' >,((108:41.0<color = 2 >,(106:33.0<color = 2 >,107:33.0<color = 2 >):8.0<color = 2  , nodeAgeConstraints = ''string:33'' >)Cyrestinae:21.0<nodeAgeConstraints = ''string:41'' >,(149:58.0<color = 5 >,(109:56.0,(((((((110:23.0<color = 2 >,111:23.0<color = 2 >):6.0<color = 2  , nodeAgeConstraints = ''string:23'' >,(((112:18.0<color = 2 >,113:18.0<color = 2 >):1.8000000000000007<color = 2  , nodeAgeConstraints = ''string:18'' >,115:19.8<color = 2 >):1.9800000000000004,114:21.78<color = 2 >):7.219999999999999<color = 2 >)Junoniini:13.0<nodeAgeConstraints = ''string:29'' >,(132:33.0,(133:30.0,134:30.0)Victorini:3.0<nodeAgeConstraints = ''string:30'' >):9.0):5.0<nodeAgeConstraints = ''string:42'' >,((116:35.0<color = 2 >,((118:27.0,(117:24.0<color = 5 >,(120:17.0,(119:16.0,(121:14.0,(122:12.0,123:12.0):2.0<nodeAgeConstraints = ''string:12'' >):2.0<nodeAgeConstraints = ''string:14'' >):1.0<nodeAgeConstraints = ''string:16'' >):7.0<nodeAgeConstraints = ''string:17'' >):3.0<nodeAgeConstraints = ''string:24'' >):3.0<nodeAgeConstraints = ''string:27'' >,(124:27.0<color = 2 >,(125:23.0<color = 2 >,(126:10.0<color = 2 >,127:10.0<color = 2 >,128:10.0<color = 2 >):13.0<color = 2  , nodeAgeConstraints = ''string:10'' >):4.0<color = 2  , nodeAgeConstraints = ''string:23'' >):3.0<nodeAgeConstraints = ''string:27'' >):5.0<color = 2  , nodeAgeConstraints = ''string:30'' >)Melitaeini:8.0<nodeAgeConstraints = ''string:35'' >,129:43.0<color = 2 >):4.0<nodeAgeConstraints = ''string:43'' >):1.8800000000000026<nodeAgeConstraints = ''string:47'' >,(130:26.0<color = 2 >,131:26.0<color = 2 >):22.880000000000003<color = 2  , nodeAgeConstraints = ''string:26'' >):1.1199999999999974,135:50.0):3.0<nodeAgeConstraints = ''string:50'' >,((((138:10.0,139:10.0):10.570000000000004<nodeAgeConstraints = ''string:10'' >,(137:18.700000000000003,(143:17.0,((144:10.0,145:10.0):2.0<nodeAgeConstraints = ''string:10'' >,146:12.0):5.0<nodeAgeConstraints = ''string:12'' >):1.7000000000000028<nodeAgeConstraints = ''string:17'' >):1.870000000000001):18.429999999999996,((140:30.0,141:30.0):3.0<nodeAgeConstraints = ''string:30'' >,142:33.0):6.0<nodeAgeConstraints = ''string:33'' >):8.0<nodeAgeConstraints = ''string:39'' >,(136:37.0,(147:21.0,148:21.0):16.0<nodeAgeConstraints = ''string:21'' >):10.0<nodeAgeConstraints = ''string:37'' >)Nymphalini:6.0<nodeAgeConstraints = ''string:47'' >):3.0<nodeAgeConstraints = ''string:53'' >):2.0<nodeAgeConstraints = ''string:56'' >):4.0<nodeAgeConstraints = ''string:58'' >):4.0<nodeAgeConstraints = ''string:62'' >):6.0<nodeAgeConstraints = ''string:66'' >,(150:49.0,(151:41.0,(152:34.0,153:34.0):7.0<nodeAgeConstraints = ''string:34'' >):8.0<nodeAgeConstraints = ''string:41'' >)Pseudergolinae:23.0<nodeAgeConstraints = ''string:49'' >):7.0<nodeAgeConstraints = ''string:72'' >):6.0<nodeAgeConstraints = ''string:79'' >,(((((((156:22.0,154:22.0,155:22.0)Charaxini:18.0<nodeAgeConstraints = ''string:22'' >,157:40.0<color = 2 >):4.0<nodeAgeConstraints = ''string:40'' >,158:44.0):4.400000000000006,(167:34.0<color = 2 >,(166:15.0<color = 2 >,168:15.0<color = 2 >):19.0<nodeAgeConstraints = ''string:15'' >)Preponini:14.400000000000006<nodeAgeConstraints = ''string:34'' >):0.5999999999999943,(162:44.0,((160:17.0,161:17.0):20.0<nodeAgeConstraints = ''string:17'' >,(163:27.0,(164:23.0,(159:18.0,165:18.0):5.0<nodeAgeConstraints = ''string:18'' >):4.0<nodeAgeConstraints = ''string:23'' >):10.0<nodeAgeConstraints = ''string:27'' >)Anaeini:7.0<nodeAgeConstraints = ''string:37'' >):5.0<nodeAgeConstraints = ''string:44'' >):21.0<nodeAgeConstraints = ''string:49'' >,((((((231:10.0,232:10.0)Ragadiina:35.0<nodeAgeConstraints = ''string:10'' >,(212:32.0,211:32.0)Eritina:13.0<nodeAgeConstraints = ''string:32'' >):3.0<nodeAgeConstraints = ''string:45'' >,(((((((237:10.0,234:10.0):1.0<nodeAgeConstraints = ''string:10'' >,240:11.0):19.800000000000004,(233:28.0,(235:16.0,236:16.0):12.0<nodeAgeConstraints = ''string:16'' >):2.8000000000000043<nodeAgeConstraints = ''string:28'' >):7.199999999999996,(246:10.0<color = 5 >,242:10.0):28.0<nodeAgeConstraints = ''string:10'' >):2.0<nodeAgeConstraints = ''string:38'' >,((238:28.0,239:28.0):2.8000000000000043<nodeAgeConstraints = ''string:28'' >,241:30.800000000000004):9.199999999999996):2.0<nodeAgeConstraints = ''string:40'' >,(243:37.0,244:37.0):5.0<nodeAgeConstraints = ''string:37'' >):2.0<nodeAgeConstraints = ''string:42'' >,245:44.0):4.0<nodeAgeConstraints = ''string:44'' >):2.0<nodeAgeConstraints = ''string:48'' >,((((247:24.0,248:24.0):1.0<nodeAgeConstraints = ''string:24'' >,249:25.0):3.0<nodeAgeConstraints = ''string:25'' >,250:28.0)Parargina:16.0<nodeAgeConstraints = ''string:28'' >,((251:27.0,(252:11.0,(253:10.0,254:10.0):1.0<nodeAgeConstraints = ''string:10'' >):16.0)Mycalesina:13.0<nodeAgeConstraints = ''string:27'' >,(256:37.0,258:37.0,260:37.0,(259:25.3,(255:23.0,(257:15.0,261:15.0):8.0<nodeAgeConstraints = ''string:15'' >):2.3000000000000007<nodeAgeConstraints = ''string:23'' >):11.7)Lethina:3.0<nodeAgeConstraints = ''string:37'' >):4.0<nodeAgeConstraints = ''string:40'' >):6.0<nodeAgeConstraints = ''string:44'' >):2.0<nodeAgeConstraints = ''string:50'' >,((216:46.0,(((224:17.0,225:17.0):13.0<nodeAgeConstraints = ''string:17'' >,(214:26.0<color = 11 >,230:26.0):4.0<nodeAgeConstraints = ''string:26'' >):5.0<nodeAgeConstraints = ''string:30'' >,((213:10.0,219:10.0):23.0<nodeAgeConstraints = ''string:10'' >,((229:19.0,218:19.0):10.700000000000003<nodeAgeConstraints = ''string:19'' >,((215:22.0<color = 11 >,(228:20.0,(226:19.8,((221:10.0,222:10.0):8.0<nodeAgeConstraints = ''string:10'' >,223:18.0):1.8000000000000007<nodeAgeConstraints = ''string:18'' >):0.1999999999999993):2.0<nodeAgeConstraints = ''string:20'' >):5.0,(227:10.0<color = 11 >,220:10.0):17.0<nodeAgeConstraints = ''string:10'' >):2.700000000000003<nodeAgeConstraints = ''string:27'' >):3.299999999999997):2.0<nodeAgeConstraints = ''string:33'' >):11.0<nodeAgeConstraints = ''string:35'' >,217:46.0<color = 11 >)Euptychiina:2.0<nodeAgeConstraints = ''string:46'' >,((292:40.714285714285715,(278:38.0,280:38.0,281:38.0,282:38.0,283:38.0,284:38.0,((290:17.0,289:17.0):17.1<nodeAgeConstraints = ''string:17'' >,(288:31.0,(279:27.0,(287:21.0,285:21.0):6.0<nodeAgeConstraints = ''string:21'' >):4.0<nodeAgeConstraints = ''string:27'' >):3.1000000000000014<nodeAgeConstraints = ''string:31'' >):3.8999999999999986,286:38.0)Ypthimina:2.7142857142857153<nodeAgeConstraints = ''string:38'' >):3.5887445887445892,((((262:25.0,(263:22.0,264:22.0):3.0<nodeAgeConstraints = ''string:22'' >)Maniolina:11.0<nodeAgeConstraints = ''string:25'' >,(293:23.0,294:23.0):13.0<color = 5  , nodeAgeConstraints = ''string:23'' >):1.0<nodeAgeConstraints = ''string:36'' >,291:37.0):6.0<nodeAgeConstraints = ''string:37'' >,((((267:12.0<color = 2 >,268:12.0<color = 2 >):7.0<color = 2  , nodeAgeConstraints = ''string:12'' >,((269:15.0<color = 2 >,270:15.0<color = 2 >):2.0<color = 2  , nodeAgeConstraints = ''string:15'' >,((271:12.0<color = 2 >,272:12.0<color = 2 >):1.200000000000001<color = 2  , nodeAgeConstraints = ''string:12'' >,273:13.200000000000001<color = 2 >,274:13.200000000000001<color = 5 >):3.799999999999999<color = 2 >):2.0<nodeAgeConstraints = ''string:17'' >):6.0<color = 2  , nodeAgeConstraints = ''string:19'' >,(275:18.0<color = 2 >,276:18.0<color = 2 >):7.0<color = 2  , nodeAgeConstraints = ''string:18'' >)Satyrina:2.083333333333332<color = 2  , nodeAgeConstraints = ''string:25'' >,265:27.083333333333332,277:27.083333333333332<color = 5 >):15.916666666666668<color = 2 >,266:43.0):1.3030303030303045<nodeAgeConstraints = ''string:43'' >):3.6969696969696955):4.0<nodeAgeConstraints = ''string:48'' >)Satyrini:9.0<nodeAgeConstraints = ''string:52'' >,(((185:39.0,(186:30.492000000000004,((187:10.0,188:10.0):17.951000000000008<nodeAgeConstraints = ''string:10'' >,((189:10.0,190:10.0):15.410000000000004<nodeAgeConstraints = ''string:10'' >,(((191:10.0,192:10.0):1.0<nodeAgeConstraints = ''string:10'' >,193:11.0):12.100000000000001,(194:21.0,(195:10.0,196:10.0):11.0<nodeAgeConstraints = ''string:10'' >):2.1000000000000014<nodeAgeConstraints = ''string:21'' >):2.3100000000000023):2.541000000000004):2.540999999999997):8.507999999999996)Brassolini:10.0<nodeAgeConstraints = ''string:39'' >,(197:38.0,(198:33.0,199:33.0):5.0<nodeAgeConstraints = ''string:33'' >)Morphini:11.0<nodeAgeConstraints = ''string:38'' >):7.0<nodeAgeConstraints = ''string:49'' >,((209:10.0,210:10.0<color = 5 >)Haeterini:42.0<nodeAgeConstraints = ''string:10'' >,(((172:30.0,((173:14.0,174:14.0):7.0<nodeAgeConstraints = ''string:14'' >,175:21.0):9.0<nodeAgeConstraints = ''string:21'' >)Zetherini:17.0<nodeAgeConstraints = ''string:30'' >,(((176:20.0,177:20.0):12.0<nodeAgeConstraints = ''string:20'' >,178:32.0):6.0<nodeAgeConstraints = ''string:32'' >,(184:35.0,(((179:14.0,180:14.0):12.0<nodeAgeConstraints = ''string:14'' >,183:26.0):3.0<nodeAgeConstraints = ''string:26'' >,(181:10.0,182:10.0):19.0<nodeAgeConstraints = ''string:10'' >):6.0<nodeAgeConstraints = ''string:29'' >):3.0<nodeAgeConstraints = ''string:35'' >)Amathusiini:9.0<nodeAgeConstraints = ''string:38'' >):3.0<nodeAgeConstraints = ''string:47'' >,((169:10.0,170:10.0):1.0<nodeAgeConstraints = ''string:10'' >,171:11.0<color = 5 >)Elymniini:39.0,((201:17.0<color = 2 >,202:17.0<color = 2 >):26.0<color = 2  , nodeAgeConstraints = ''string:17'' >,(200:39.0<color = 2 >,((((204:17.0,208:17.0):3.0<nodeAgeConstraints = ''string:17'' >,203:20.0):1.0<nodeAgeConstraints = ''string:20'' >,(205:10.0,206:10.0):11.0<nodeAgeConstraints = ''string:10'' >):5.0<nodeAgeConstraints = ''string:21'' >,207:26.0)Dirini:13.0<nodeAgeConstraints = ''string:26'' >):4.0<nodeAgeConstraints = ''string:39'' >):7.0<nodeAgeConstraints = ''string:43'' >):2.0<nodeAgeConstraints = ''string:50'' >):4.0<nodeAgeConstraints = ''string:52'' >):5.0<nodeAgeConstraints = ''string:56'' >):9.0<nodeAgeConstraints = ''string:61'' >):6.0<nodeAgeConstraints = ''string:70'' >,295:76.0):9.0<nodeAgeConstraints = ''string:76'' >):5.0<nodeAgeConstraints = ''string:85'' >,(((((296:10.0,297:10.0):1.0<nodeAgeConstraints = ''string:10'' >,(299:10.0,298:10.0):1.0<nodeAgeConstraints = ''string:10'' >):26.0,(((300:23.0,(301:18.0,302:18.0):5.0<nodeAgeConstraints = ''string:18'' >):8.460000000000004<nodeAgeConstraints = ''string:23'' >,(303:28.6,((304:13.0,305:13.0):13.0<nodeAgeConstraints = ''string:13'' >,306:26.0):2.6000000000000014<nodeAgeConstraints = ''string:26'' >):2.860000000000003,307:31.460000000000004):0.9252941176470522,((308:23.1<color = 5 >,(309:21.0,310:21.0):2.1000000000000014<nodeAgeConstraints = ''string:21'' >):2.22943143812709,(((311:17.0,(312:13.0<color = 11 >,313:13.0):4.0<nodeAgeConstraints = ''string:13'' >):5.0<nodeAgeConstraints = ''string:17'' >,(314:22.0,((315:8.0,316:8.0<color = 11 >):12.0<nodeAgeConstraints = ''string:8'' >,317:20.0):2.0<nodeAgeConstraints = ''string:20'' >):0.0):2.391304347826086<nodeAgeConstraints = ''string:22'' >,((318:20.0,(319:10.0,320:10.0):10.0<nodeAgeConstraints = ''string:10'' >):3.375<nodeAgeConstraints = ''string:20'' >,((321:19.0,(((322:10.0,323:10.0<color = 11 >):6.0<nodeAgeConstraints = ''string:10'' >,324:16.0):0.0<nodeAgeConstraints = ''string:16'' >,(325:11.0,326:11.0):5.0<nodeAgeConstraints = ''string:11'' >):3.0<nodeAgeConstraints = ''string:16'' >):3.0<nodeAgeConstraints = ''string:19'' >,((327:12.0<color = 11 >,328:12.0):4.940000000000005<nodeAgeConstraints = ''string:12-72'' >,(329:15.400000000000002,(330:14.0,(331:10.0<color = 11 >,(332:7.0,333:7.0):3.0<nodeAgeConstraints = ''string:7'' >):4.0<nodeAgeConstraints = ''string:10'' >):1.4000000000000021<nodeAgeConstraints = ''string:14'' >):1.5400000000000027):5.059999999999995):1.375<nodeAgeConstraints = ''string:22'' >):1.016304347826086):0.9381270903010055):7.055862679519965):4.614705882352943)Ithomiini:9.0<nodeAgeConstraints = ''string:37'' >,343:46.0):6.0<nodeAgeConstraints = ''string:46'' >,((334:16.0,335:16.0):26.0<nodeAgeConstraints = ''string:16'' >,((336:18.0,337:18.0):15.0<nodeAgeConstraints = ''string:18'' >,(((338:8.0,339:8.0):11.0<nodeAgeConstraints = ''string:8'' >,340:19.0):11.0<nodeAgeConstraints = ''string:19'' >,(341:19.0,342:19.0):11.0<nodeAgeConstraints = ''string:19'' >):3.0<nodeAgeConstraints = ''string:30'' >):9.0<nodeAgeConstraints = ''string:33'' >)Danaini:10.0<nodeAgeConstraints = ''string:42'' >):38.0<nodeAgeConstraints = ''string:52'' >):4.0<nodeAgeConstraints = ''string:90'' >,(344:27.0,345:27.0):67.0<nodeAgeConstraints = ''string:27'' >):1.0<nodeAgeConstraints = ''string:94'' > <> <  setBetweenLong = color setBetweenObject = nodeAgeConstraints >;';
					setDrawingSizeMode 0;
					toggleLegendFloat on;
					scale 0;
					toggleTextOnTree off;
					showWindow;
					newAssistant  #mesquite.ancstates.TraceCharacterHistory.TraceCharacterHistory;
				tell It;
					suspend ;
					setDisplayMode  #mesquite.ancstates.ShadeStatesOnTree.ShadeStatesOnTree;
					tell It;
						toggleLabels off;
						toggleGray off;
					endTell;
					setHistorySource  #mesquite.ancstates.RecAncestralStates.RecAncestralStates;
					tell It;
						getCharacterSource  #mesquite.charMatrices.CharSrcCoordObed.CharSrcCoordObed;
						tell It;
							setCharacterSource #mesquite.charMatrices.StoredCharacters.StoredCharacters;
							tell It;
								setDataSet #3243584427621025078;
							endTell;
						endTell;
						setMethod  #mesquite.parsimony.ParsAncestralStates.ParsAncestralStates;
						tell It;
							setModelSource  #mesquite.parsimony.StoredParsModel.StoredParsModel;
							tell It;
								setModel 0   Unordered;
							endTell;
							toggleMPRsMode off;
						endTell;
					endTell;
					setCharacter 3;
					setMapping 1;
					toggleShowLegend on;
					toggleGray off;
					toggleWeights on;
					setInitialOffsetX 1181;
					setInitialOffsetY -869;
					setLegendWidth 144;
					setLegendHeight 183;
					resume ;
				endTell;
				endTell;
				desuppressEPCResponse;
				getEmployee #mesquite.trees.ColorBranches.ColorBranches;
				tell It;
					setColor Red;
					removeColor off;
				endTell;
				getEmployee #mesquite.ornamental.BranchNotes.BranchNotes;
				tell It;
					setAlwaysOn off;
				endTell;
				getEmployee #mesquite.ornamental.ColorTreeByPartition.ColorTreeByPartition;
				tell It;
					colorByPartition off;
				endTell;
				getEmployee #mesquite.ornamental.DrawTreeAssocDoubles.DrawTreeAssocDoubles;
				tell It;
					setOn on;
					setDigits 4;
					writeAsPercentage off;
					toggleCentred on;
					toggleHorizontal on;
					toggleWhiteEdges on;
					setFontSize 10;
					setOffset 0  0;
				endTell;
				getEmployee #mesquite.ornamental.DrawTreeAssocStrings.DrawTreeAssocStrings;
				tell It;
					setOn on;
					toggleCentred on;
					toggleHorizontal on;
					setFontSize 10;
					setOffset 0  0;
				endTell;
				getEmployee #mesquite.trees.TreeInfoValues.TreeInfoValues;
				tell It;
					panelOpen false;
				endTell;
			endTell;
		endTell;
		getEmployee  #mesquite.charMatrices.BasicDataWindowCoord.BasicDataWindowCoord;
		tell It;
			showDataWindow #3243584427621025078 #mesquite.charMatrices.BasicDataWindowMaker.BasicDataWindowMaker;
			tell It;
				getWindow;
				tell It;
					setExplanationSize 30;
					setAnnotationSize 20;
					setFontIncAnnot 0;
					setFontIncExp 0;
					setSize 1417 925;
					setLocation 0 0;
					setFont SanSerif;
					setFontSize 10;
					getToolPalette;
					tell It;
						setTool mesquite.charMatrices.BasicDataWindowMaker.BasicDataWindow.arrow;
					endTell;
					setTool mesquite.charMatrices.BasicDataWindowMaker.BasicDataWindow.arrow;
					colorCells  #mesquite.charMatrices.NoColor.NoColor;
					colorRowNames  #mesquite.charMatrices.TaxonGroupColor.TaxonGroupColor;
					colorColumnNames  #mesquite.charMatrices.CharGroupColor.CharGroupColor;
					colorText  #mesquite.charMatrices.NoColor.NoColor;
					setBackground White;
					toggleShowNames on;
					toggleShowTaxonNames on;
					toggleTight off;
					toggleThinRows off;
					toggleShowChanges on;
					toggleSeparateLines off;
					toggleShowStates on;
					toggleAutoWCharNames on;
					toggleAutoTaxonNames off;
					toggleShowDefaultCharNames off;
					toggleConstrainCW on;
					toggleBirdsEye off;
					toggleShowPaleGrid off;
					toggleShowPaleCellColors off;
					togglePaleInapplicable on;
					toggleShowBoldCellText off;
					toggleAllowAutosize on;
					toggleColorsPanel off;
					toggleDiagonal on;
					setDiagonalHeight 80;
					toggleLinkedScrolling on;
					toggleScrollLinkedTables off;
				endTell;
				showWindow;
				getWindow;
				tell It;
					forceAutosize;
				endTell;
				getEmployee #mesquite.charMatrices.ColorByState.ColorByState;
				tell It;
					setStateLimit 9;
					toggleUniformMaximum on;
				endTell;
				getEmployee #mesquite.charMatrices.ColorCells.ColorCells;
				tell It;
					setColor Red;
					removeColor off;
				endTell;
				getEmployee #mesquite.categ.StateNamesStrip.StateNamesStrip;
				tell It;
					showStrip off;
				endTell;
				getEmployee #mesquite.charMatrices.AnnotPanel.AnnotPanel;
				tell It;
					togglePanel off;
				endTell;
				getEmployee #mesquite.charMatrices.CharReferenceStrip.CharReferenceStrip;
				tell It;
					showStrip off;
				endTell;
				getEmployee #mesquite.charMatrices.QuickKeySelector.QuickKeySelector;
				tell It;
					autotabOff;
				endTell;
				getEmployee #mesquite.charMatrices.SelSummaryStrip.SelSummaryStrip;
				tell It;
					showStrip off;
				endTell;
				getEmployee #mesquite.categ.SmallStateNamesEditor.SmallStateNamesEditor;
				tell It;
					panelOpen true;
				endTell;
			endTell;
		endTell;
		getEmployee  #mesquite.charMatrices.ManageCharModels.ManageCharModels;
		tell It;
			showModels  #mesquite.lists.ModelsList.ModelsList;
			tell It;
				getWindow;
				tell It;
					newAssistant  #mesquite.lists.ModelsListType.ModelsListType;
					newAssistant  #mesquite.lists.ModelsListParadigm.ModelsListParadigm;
					newAssistant  #mesquite.lists.ModelsListWhole.ModelsListWhole;
					newAssistant  #mesquite.lists.ModelsListDatatype.ModelsListDatatype;
					setExplanationSize 30;
					setAnnotationSize 20;
					setFontIncAnnot 0;
					setFontIncExp 0;
					setSize 1417 925;
					setLocation 0 0;
					setFont SanSerif;
					setFontSize 10;
					getToolPalette;
					tell It;
					endTell;
				endTell;
				showWindow;
			endTell;
			getEmployee #mesquite.parsimony.StepMatrixCurator.StepMatrixCurator;
			tell It;
				editModel VeryCostlyGains #mesquite.minimal.WindowBabysitter.WindowBabysitter;
				tell It;
					getWindow;
					tell It;
						setExplanationSize 30;
						setAnnotationSize 20;
						setFontIncAnnot 0;
						setFontIncExp 0;
						setSize 1417 925;
						setLocation 0 0;
						setFont SanSerif;
						setFontSize 10;
						getToolPalette;
						tell It;
							setTool mesquite.categ.lib.CategTModelEditWindow.ibeam;
						endTell;
					endTell;
					showWindow;
				endTell;
			endTell;
		endTell;
		newAssistant  #mesquite.charts.TreeValuesChart.TreeValuesChart;
		tell It;
			suspendCalculations;
			setTaxa #7669984527927256149;
			setTreeSource  #mesquite.treefarm.RandomModifTree.RandomModifTree;
			tell It;
				setTreeSource  #mesquite.trees.TreeOfContext.TreeOfContext;
				tell It;
					setContextID 1360.1307705642419.4070294646608004167;
				endTell;
				setSeed 1315988275684;
				setModifier  #mesquite.treefarm.ReshuffleTaxa.ReshuffleTaxa;
			endTell;
			setCalculator  #mesquite.parsimony.StepsInCharacter.StepsInCharacter;
			tell It;
				getCharacterSource  #mesquite.charMatrices.CharSrcCoordObed.CharSrcCoordObed;
				tell It;
					setCharacterSource #mesquite.charMatrices.StoredCharacters.StoredCharacters;
					tell It;
						setDataSet #3243584427621025078;
					endTell;
				endTell;
				setCharacter 9;
				getEmployee #mesquite.parsimony.ParsCharSteps.ParsCharSteps;
				tell It;
					setModelSource  #mesquite.parsimony.CurrentParsModels.CurrentParsModels;
				endTell;
			endTell;
			getCharter #mesquite.charts.ItemValuesChart.ItemValuesChart;
			tell It;
				getWindow;
				tell It;
					setExplanationSize 30;
					setAnnotationSize 20;
					setFontIncAnnot 0;
					setFontIncExp 0;
					setSize 1417 925;
					setLocation 0 0;
					setFont SanSerif;
					setFontSize 10;
					getToolPalette;
					tell It;
					endTell;
					toggleAutoRecalc on;
					itemsByValues;
					setChartType  #mesquite.charts.Histogram.Histogram;
				tell It;
					suspend;
					showAverageToggle on;
					showPercentToggle off;
					setCumulativeMode 0;
					showAsBarChartToggle on;
					showRawToggle off;
					setNumberIntervals 20;
					setIntervalSize 1.0;
					setMovingWindowSize 5.0 1.0;
					setMode 4;
						newAssistant  #mesquite.charts.ShowPercentile.ShowPercentile;
					tell It;
						setPercentile 0.05  5 0;
					endTell;
					resume;
				endTell;
					toggleColorItems on;
					setNumberItems 999;
				endTell;
				enableCalculations;
			endTell;
			setChartVisible;
			doCounts;
			resumeCalculations;
			showWindow;
		endTell;
		endTell;
end;
